# Supplementary material for: Poly[[diaqua­bis­(μ3-3,5-dicarb­oxy­benzo­ato-κ3 O 1:O 3:O 5)bis­(μ3-5-carb­oxy­ben­zene-1,3-dicarboxyl­ato-κ3 O 1:O 3:O 5)tetrakis(methylformamide-κO)tri­man­ganese(II)] dimethyl­formamide tetra­solvate]
Source: Acta Crystallogr Sect E Struct Rep Online. 2012 Apr 28;68(Pt 5):m697–8. doi: 10.1107/S1600536812017734 (PMC3344414; doi:10.1107/S1600536812017734)
Supplement: Supplementary file 1 [file e-68-0m697-sup1.cif]

##############################################################################
#                                                                            #
# This CIF contains the data in a paper accepted for publication in          #
# Acta Crystallographica Section E. It conforms to the requirements of       #
# Notes for Authors for Acta Crystallographica Section E, and has been       #
# peer reviewed under the auspices of the IUCr Commission on Journals.       #
#                                                                            #
# Full details of the Crystallographic Information File format               #
# are given in the paper "The Crystallographic Information File (CIF):       #
# a New Standard Archive File for Crystallography" by S. R. Hall, F. H.      #
# Allen and I. D. Brown [Acta Cryst. (1991), A47, 655-685].                  #
#                                                                            #
# The current version of the core CIF dictionary is obtainable from          #
# ftp://ftp.iucr.org/pub/cif_core.dic.                                       #
#                                                                            #
# Software is freely available for graphical display of the structure(s)     #
# in this CIF. For information consult the CIF software page                 #
# http://www.iucr.org/resources/cif/software.                                #
#                                                                            #
# This file may be used for bona fide research purposes within the           #
# scientific community so long as proper attribution is given to the journal # 
# article from which it was obtained.                                        #
#                                                                            #
##############################################################################
data_global
_audit_creation_method     'SHELXL-97'
_journal_date_recd_electronic     2012-04-10
_journal_date_accepted     2012-04-20
_journal_name_full     'Acta Crystallographica, Section E'
_journal_year     2012
_journal_volume     68
_journal_issue      5
_journal_page_first     m697
_journal_page_last     m698
_journal_paper_category     QM
_journal_paper_doi     10.1107/S1600536812017734
_journal_coeditor_code     PK2407
_publ_contact_author_name     'Dr. Huai-xia Yang'
_publ_contact_author_address
;
Pharmacy College
Henan University of Traditional Chinese Medicine
Zhengzhou 450008
People's Republic of China
;
_publ_contact_author_email     '13623712409@139.com'
_publ_contact_author_fax     '86 371 65962746'
_publ_contact_author_phone     '86 371 65962746'
_publ_section_title
;\
Poly[[diaquabis(\m~3~-3,5-\
dicarboxybenzoato-\k^3^<i>O</i>^1^:<i>O</i>^3^:<i>O</i>^5^)bis(\m~3~-5-\
carboxybenzene-1,3-dicarboxylato-\k^3^<i>O</i>^1^:<i>O</i>^3^:<i>O</i>^5^)\
tetrakis(methylformamide-\k<i>O</i>)trimanganese(II)] dimethylformamide
tetrasolvate]
;
loop_
    _publ_author_name
    _publ_author_footnote
    _publ_author_address
    'Jing-Wei Lei' ?
;
Pharmacy College
Henan University of Traditional Chinese Medicine
Zhengzhou 450008
People's Republic of China
;
    'Cai-Xia Xie' ?
;
Pharmacy College
Henan University of Traditional Chinese Medicine
Zhengzhou 450008
People's Republic of China
;
    'Huai-xia Yang' ?
;
Pharmacy College
Henan University of Traditional Chinese Medicine
Zhengzhou 450008
People's Republic of China
;
data_I
_audit_creation_method     SHELXL-97
_chemical_name_systematic
;
Poly[[diaquabis(\m~3~-3,5-
dicarboxybenzoato-\k^3^<i>O</i>^1^:<i>O</i>^3^:<i>O</i>^5^)bis(\m~3~-5-
carboxybenzene-1,3-dicarboxylato-
\k^3^<i>O</i>^1^:<i>O</i>^3^:<i>O</i>^5^)tetrakis(methylformamide-
\k<i>O</i>)trimanganese(II)] dimethylformamide tetrasolvate]
;
_chemical_name_common     ?
_chemical_formula_moiety     'C48 H50 Mn3 N4 O30, 4(C3 H7 N O)'
_chemical_formula_sum     'C60 H78 Mn3 N8 O34'
_chemical_formula_iupac
                '[Mn3 (C9 H4 O6)2 (C9 H5 O6)2 (C3 H7 N O)4 (H2 O)2], 4C3 H7 N O'
_chemical_formula_weight     1620.12
_chemical_melting_point     ?
_symmetry_cell_setting     triclinic
_symmetry_space_group_name_H-M     'P -1'
_space_group_name_Hall     '-P 1'
loop_
    _symmetry_equiv_pos_as_xyz
    'x, y, z'
    '-x, -y, -z'
_cell_length_a     9.826(2)
_cell_length_b     13.290(3)
_cell_length_c     14.698(3)
_cell_angle_alpha     73.22(3)
_cell_angle_beta     83.32(3)
_cell_angle_gamma     89.79(3)
_cell_volume     1824.2(6)
_cell_formula_units_Z     1
_cell_measurement_reflns_used     4578
_cell_measurement_theta_min     2.09
_cell_measurement_theta_max     27.86
_cell_measurement_temperature     293(2)
_exptl_crystal_description     prism
_exptl_crystal_colour     'pale yellow'
_exptl_crystal_size_max     0.19
_exptl_crystal_size_mid     0.15
_exptl_crystal_size_min     0.13
_exptl_crystal_density_diffrn     1.475
_exptl_crystal_density_meas     ?
_exptl_crystal_density_method     'not measured'
_exptl_crystal_F_000     841
_exptl_absorpt_coefficient_mu     0.606
_exptl_absorpt_correction_type     multi-scan
_exptl_absorpt_process_details     '(CrystalClear; Rigaku/MSC, 2004)'
_exptl_absorpt_correction_T_min     0.894
_exptl_absorpt_correction_T_max     0.925
_exptl_special_details
;
;
_diffrn_ambient_temperature     293(2)
_diffrn_radiation_type     MoK\a
_diffrn_radiation_wavelength     0.71073
_diffrn_radiation_source     'fine-focus sealed tube'
_diffrn_radiation_monochromator     graphite
_diffrn_measurement_device_type     'Rigaku Saturn CCD'
_diffrn_measurement_method     '\w scans'
_diffrn_detector_area_resol_mean     28.6
_diffrn_reflns_number     18985
_diffrn_reflns_av_R_equivalents     0.0410
_diffrn_reflns_av_sigmaI/netI     0.0492
_diffrn_reflns_theta_min     1.46
_diffrn_reflns_theta_max     25.25
_diffrn_reflns_theta_full     25.25
_diffrn_measured_fraction_theta_max     0.998
_diffrn_measured_fraction_theta_full     0.998
_diffrn_reflns_limit_h_min     -11
_diffrn_reflns_limit_h_max     11
_diffrn_reflns_limit_k_min     -15
_diffrn_reflns_limit_k_max     15
_diffrn_reflns_limit_l_min     -17
_diffrn_reflns_limit_l_max     17
_diffrn_standards_number     0
_diffrn_standards_interval_count     .
_diffrn_standards_interval_time     .
_diffrn_standards_decay_%     ?
_refine_special_details
;
Refinement of <i>F</i>^2^ against ALL reflections. The weighted <i>R</i>-factor
<i>wR</i> and goodness of fit <i>S</i> are based on <i>F</i>^2^, conventional
<i>R</i>-factors <i>R</i> are based on <i>F</i>, with <i>F</i> set to zero for
negative <i>F</i>^2^. The threshold expression of <i>F</i>^2^ >
\s(<i>F</i>^2^) is used only for calculating <i>R</i>-factors(gt) <i>etc</i>.
and is not relevant to the choice of reflections for refinement.
<i>R</i>-factors based on <i>F</i>^2^ are statistically about twice as large
as those based on <i>F</i>, and <i>R</i>- factors based on ALL data will be
even larger.
;
_reflns_number_total     6589
_reflns_number_gt     5527
_reflns_threshold_expression     I>2\s(I)
_refine_ls_structure_factor_coef     Fsqd
_refine_ls_matrix_type     full
_refine_ls_R_factor_all     0.0737
_refine_ls_R_factor_gt     0.0579
_refine_ls_wR_factor_gt     0.1086
_refine_ls_wR_factor_ref     0.1162
_refine_ls_goodness_of_fit_ref     1.126
_refine_ls_restrained_S_all     1.126
_refine_ls_number_reflns     6589
_refine_ls_number_parameters     478
_refine_ls_number_restraints     0
_refine_ls_hydrogen_treatment     constr
_refine_ls_weighting_scheme     calc
_refine_ls_weighting_details
         'calc w=1/[\s^2^(Fo^2^)+(0.0375P)^2^+1.4521P] where P=(Fo^2^+2Fc^2^)/3'
_atom_sites_solution_hydrogens     geom
_atom_sites_solution_primary     direct
_atom_sites_solution_secondary     difmap
_refine_ls_shift/su_max     0.001
_refine_ls_shift/su_mean     0.000
_refine_diff_density_max     0.333
_refine_diff_density_min     -0.331
_refine_ls_extinction_method     none
_refine_ls_extinction_coef     ?
loop_
    _atom_type_symbol
    _atom_type_description
    _atom_type_scat_dispersion_real
    _atom_type_scat_dispersion_imag
    _atom_type_scat_source
    'C' 'C' 0.0033 0.0016
                         'International Tables Vol C Tables 4.2.6.8 and 6.1.1.4'
    'H' 'H' 0.0000 0.0000
                         'International Tables Vol C Tables 4.2.6.8 and 6.1.1.4'
    'N' 'N' 0.0061 0.0033
                         'International Tables Vol C Tables 4.2.6.8 and 6.1.1.4'
    'O' 'O' 0.0106 0.0060
                         'International Tables Vol C Tables 4.2.6.8 and 6.1.1.4'
    'Mn' 'Mn' 0.3368 0.7283
                         'International Tables Vol C Tables 4.2.6.8 and 6.1.1.4'
_computing_data_collection     'CrystalClear (Rigaku/MSC, 2004)'
_computing_cell_refinement     'CrystalClear (Rigaku/MSC, 2004)'
_computing_data_reduction     'CrystalClear (Rigaku/MSC, 2004)'
_computing_structure_solution     'SHELXS97 (Sheldrick, 2008)'
_computing_structure_refinement     'SHELXL97 (Sheldrick, 2008)'
_computing_molecular_graphics     'SHELXTL (Sheldrick, 2008)'
_computing_publication_material     'publCIF (Westrip, 2010)'
loop_
    _atom_site_type_symbol
    _atom_site_label
    _atom_site_fract_x
    _atom_site_fract_y
    _atom_site_fract_z
    _atom_site_U_iso_or_equiv
    _atom_site_adp_type
    _atom_site_calc_flag
    _atom_site_refinement_flags
    _atom_site_occupancy
    _atom_site_symmetry_multiplicity
    _atom_site_disorder_assembly
    _atom_site_disorder_group
    Mn Mn1 1.0000 0.0000 1.0000 0.02695(18) Uani d S 1 2 . .
    Mn Mn2 0.64081(5) 0.63958(4) 0.66415(3) 0.02946(15) Uani d . 1 1 . .
    O O1 1.0590(2) -0.06181(19) 1.14191(14) 0.0397(6) Uani d . 1 1 . .
    O O2 0.8883(3) -0.04824(19) 1.25050(16) 0.0455(7) Uani d . 1 1 . .
    O O3 1.3739(2) -0.35363(17) 1.21994(15) 0.0367(6) Uani d . 1 1 . .
    H H3 1.4278 -0.3959 1.2067 0.044 Uiso calc R 1 1 . .
    O O4 1.3256(2) -0.48344(17) 1.35625(15) 0.0347(6) Uani d . 1 1 . .
    O O5 0.8257(2) -0.31041(18) 1.56693(15) 0.0368(6) Uani d . 1 1 . .
    O O6 0.9930(2) -0.42307(18) 1.60883(14) 0.0366(6) Uani d . 1 1 . .
    H H6 0.9436 -0.4415 1.6601 0.044 Uiso calc R 1 1 . .
    O O7 0.9379(2) 0.14743(17) 1.02342(16) 0.0399(6) Uani d . 1 1 . .
    O O8 0.7940(3) 0.11542(18) 1.15860(16) 0.0433(6) Uani d . 1 1 . .
    H H8 0.8405 0.0635 1.1760 0.052 Uiso calc R 1 1 . .
    O O9 0.9107(2) 0.49197(19) 0.77771(15) 0.0404(6) Uani d . 1 1 . .
    O O10 0.7326(2) 0.59048(17) 0.79841(14) 0.0352(6) Uani d . 1 1 . .
    O O11 0.5417(2) 0.55479(17) 1.13690(15) 0.0361(6) Uani d . 1 1 . .
    O O12 0.5501(2) 0.39777(18) 1.24445(15) 0.0371(6) Uani d . 1 1 . .
    O O13 0.7895(3) -0.0676(2) 1.03997(18) 0.0452(6) Uani d . 1 1 . .
    O O14 0.6417(3) 0.8009(2) 0.67832(19) 0.0494(7) Uani d . 1 1 . .
    O O15 0.7270(3) 0.2236(3) 0.4303(3) 0.0780(10) Uani d . 1 1 . .
    O O16 0.5669(4) 0.7479(2) 0.3566(2) 0.0724(10) Uani d . 1 1 . .
    O O17 0.5163(3) 0.6835(2) 0.54908(16) 0.0487(7) Uani d . 1 1 . .
    H H1W 0.4309 0.6935 0.5578 0.058 Uiso d R 1 1 . .
    H H2W 0.5356 0.7017 0.4886 0.058 Uiso d R 1 1 . .
    N N1 0.6125(4) -0.1482(3) 0.9988(3) 0.0671(11) Uani d . 1 1 . .
    N N2 0.5441(4) 0.9589(3) 0.6541(3) 0.0635(11) Uani d . 1 1 . .
    N N3 0.9217(3) 0.1958(3) 0.3439(3) 0.0556(9) Uani d . 1 1 . .
    N N4 0.7209(3) 0.6531(3) 0.2913(2) 0.0518(9) Uani d . 1 1 . .
    C C1 0.9950(3) -0.0916(2) 1.2233(2) 0.0286(7) Uani d . 1 1 . .
    C C2 1.3077(3) -0.3950(2) 1.3036(2) 0.0280(7) Uani d . 1 1 . .
    C C3 0.9364(3) -0.3492(2) 1.5497(2) 0.0278(7) Uani d . 1 1 . .
    C C4 1.0434(3) -0.1846(2) 1.2955(2) 0.0248(7) Uani d . 1 1 . .
    C C5 1.1553(3) -0.2386(2) 1.2693(2) 0.0251(7) Uani d . 1 1 . .
    H H5A 1.2024 -0.2142 1.2081 0.030 Uiso calc R 1 1 . .
    C C6 1.1979(3) -0.3284(2) 1.3335(2) 0.0249(7) Uani d . 1 1 . .
    C C7 1.1277(3) -0.3631(2) 1.4253(2) 0.0267(7) Uani d . 1 1 . .
    H H7A 1.1563 -0.4225 1.4692 0.032 Uiso calc R 1 1 . .
    C C8 1.0154(3) -0.3099(2) 1.4523(2) 0.0248(7) Uani d . 1 1 . .
    C C9 0.9725(3) -0.2219(2) 1.3868(2) 0.0256(7) Uani d . 1 1 . .
    H H9A 0.8956 -0.1874 1.4039 0.031 Uiso calc R 1 1 . .
    C C10 0.8490(3) 0.1743(2) 1.0777(2) 0.0277(7) Uani d . 1 1 . .
    C C11 0.8095(3) 0.5173(2) 0.8280(2) 0.0294(7) Uani d . 1 1 . .
    C C12 0.5792(3) 0.4611(2) 1.1633(2) 0.0273(7) Uani d . 1 1 . .
    C C13 0.7994(3) 0.2843(2) 1.0503(2) 0.0255(7) Uani d . 1 1 . .
    C C14 0.8347(3) 0.3501(2) 0.9576(2) 0.0263(7) Uani d . 1 1 . .
    H H14A 0.8927 0.3267 0.9139 0.032 Uiso calc R 1 1 . .
    C C15 0.7838(3) 0.4499(2) 0.9307(2) 0.0261(7) Uani d . 1 1 . .
    C C16 0.7011(3) 0.4862(2) 0.9972(2) 0.0274(7) Uani d . 1 1 . .
    H H16A 0.6671 0.5535 0.9789 0.033 Uiso calc R 1 1 . .
    C C17 0.6688(3) 0.4234(2) 1.0903(2) 0.0241(7) Uani d . 1 1 . .
    C C18 0.7168(3) 0.3212(2) 1.1157(2) 0.0249(7) Uani d . 1 1 . .
    H H18A 0.6930 0.2774 1.1774 0.030 Uiso calc R 1 1 . .
    C C19 0.7395(4) -0.1154(3) 0.9906(3) 0.0559(11) Uani d . 1 1 . .
    H H19A 0.7990 -0.1296 0.9421 0.067 Uiso calc R 1 1 . .
    C C20 0.5644(6) -0.2077(5) 0.9397(5) 0.116(2) Uani d . 1 1 . .
    H H20A 0.6388 -0.2159 0.8942 0.139 Uiso calc R 1 1 . .
    H H20B 0.4923 -0.1710 0.9064 0.139 Uiso calc R 1 1 . .
    H H20C 0.5303 -0.2757 0.9794 0.139 Uiso calc R 1 1 . .
    C C21 0.5122(5) -0.1282(4) 1.0712(4) 0.098(2) Uani d . 1 1 . .
    H H21A 0.5550 -0.0888 1.1061 0.117 Uiso calc R 1 1 . .
    H H21B 0.4759 -0.1939 1.1144 0.117 Uiso calc R 1 1 . .
    H H21C 0.4392 -0.0888 1.0412 0.117 Uiso calc R 1 1 . .
    C C22 0.5480(4) 0.8594(3) 0.6588(3) 0.0552(11) Uani d . 1 1 . .
    H H22 0.4695 0.8301 0.6456 0.066 Uiso calc R 1 1 . .
    C C23 0.6581(6) 1.0127(4) 0.6741(5) 0.114(2) Uani d . 1 1 . .
    H H23A 0.7306 0.9646 0.6903 0.137 Uiso calc R 1 1 . .
    H H23B 0.6298 1.0402 0.7267 0.137 Uiso calc R 1 1 . .
    H H23C 0.6903 1.0695 0.6185 0.137 Uiso calc R 1 1 . .
    C C24 0.4228(6) 1.0195(5) 0.6292(5) 0.127(3) Uani d . 1 1 . .
    H H24A 0.3539 0.9750 0.6180 0.153 Uiso calc R 1 1 . .
    H H24B 0.4468 1.0768 0.5724 0.153 Uiso calc R 1 1 . .
    H H24C 0.3879 1.0467 0.6809 0.153 Uiso calc R 1 1 . .
    C C25 0.8121(5) 0.2499(4) 0.3601(4) 0.0607(12) Uani d . 1 1 . .
    H H25A 0.7995 0.3129 0.3142 0.073 Uiso calc R 1 1 . .
    C C26 1.0185(5) 0.2309(4) 0.2581(3) 0.0760(14) Uani d . 1 1 . .
    H H26A 0.9883 0.2951 0.2171 0.091 Uiso calc R 1 1 . .
    H H26B 1.0241 0.1780 0.2251 0.091 Uiso calc R 1 1 . .
    H H26C 1.1071 0.2427 0.2752 0.091 Uiso calc R 1 1 . .
    C C27 0.9503(5) 0.0999(4) 0.4130(4) 0.0749(14) Uani d . 1 1 . .
    H H27A 0.8797 0.0847 0.4664 0.090 Uiso calc R 1 1 . .
    H H27B 1.0372 0.1073 0.4346 0.090 Uiso calc R 1 1 . .
    H H27C 0.9533 0.0435 0.3842 0.090 Uiso calc R 1 1 . .
    C C28 0.6549(5) 0.7381(3) 0.2937(3) 0.0561(11) Uani d . 1 1 . .
    H H28 0.6772 0.7976 0.2421 0.067 Uiso calc R 1 1 . .
    C C29 0.8230(5) 0.6526(4) 0.2122(4) 0.0839(17) Uani d . 1 1 . .
    H H29A 0.8311 0.7212 0.1666 0.101 Uiso calc R 1 1 . .
    H H29B 0.7959 0.6020 0.1819 0.101 Uiso calc R 1 1 . .
    H H29C 0.9097 0.6342 0.2355 0.101 Uiso calc R 1 1 . .
    C C30 0.6934(5) 0.5587(4) 0.3695(4) 0.0809(16) Uani d . 1 1 . .
    H H30A 0.6237 0.5713 0.4161 0.097 Uiso calc R 1 1 . .
    H H30B 0.7757 0.5383 0.3986 0.097 Uiso calc R 1 1 . .
    H H30C 0.6625 0.5034 0.3461 0.097 Uiso calc R 1 1 . .
loop_
    _atom_site_aniso_label
    _atom_site_aniso_U_11
    _atom_site_aniso_U_22
    _atom_site_aniso_U_33
    _atom_site_aniso_U_12
    _atom_site_aniso_U_13
    _atom_site_aniso_U_23
    Mn1 0.0340(4) 0.0230(4) 0.0199(3) 0.0078(3) 0.0035(3) -0.0028(3)
    Mn2 0.0318(3) 0.0259(3) 0.0237(3) 0.0107(2) 0.0054(2) 0.0004(2)
    O1 0.0471(14) 0.0431(14) 0.0181(11) 0.0165(12) 0.0016(10) 0.0054(10)
    O2 0.0545(16) 0.0367(14) 0.0310(13) 0.0262(12) 0.0112(12) 0.0059(11)
    O3 0.0433(14) 0.0298(13) 0.0285(12) 0.0131(11) 0.0158(11) -0.0034(10)
    O4 0.0436(14) 0.0260(12) 0.0286(12) 0.0148(11) 0.0033(10) -0.0020(10)
    O5 0.0352(13) 0.0341(13) 0.0299(12) 0.0105(11) 0.0121(10) 0.0019(10)
    O6 0.0400(14) 0.0389(14) 0.0187(11) 0.0138(11) 0.0079(10) 0.0062(10)
    O7 0.0531(15) 0.0250(13) 0.0356(13) 0.0154(11) 0.0092(12) -0.0051(10)
    O8 0.0528(16) 0.0280(13) 0.0353(13) 0.0196(12) 0.0081(12) 0.0069(11)
    O9 0.0427(14) 0.0458(15) 0.0214(11) 0.0187(12) 0.0107(10) 0.0024(11)
    O10 0.0445(14) 0.0304(13) 0.0230(12) 0.0138(11) -0.0003(10) 0.0028(10)
    O11 0.0420(14) 0.0272(13) 0.0334(13) 0.0096(11) 0.0120(11) -0.0061(10)
    O12 0.0383(13) 0.0415(14) 0.0226(12) 0.0127(11) 0.0104(10) -0.0009(11)
    O13 0.0425(15) 0.0472(16) 0.0432(15) -0.0054(12) 0.0042(12) -0.0125(13)
    O14 0.0489(16) 0.0382(15) 0.0610(17) 0.0145(13) -0.0058(13) -0.0146(13)
    O15 0.059(2) 0.100(3) 0.083(2) 0.029(2) -0.0168(19) -0.037(2)
    O16 0.106(3) 0.063(2) 0.0425(16) 0.0293(19) 0.0030(17) -0.0113(15)
    O17 0.0462(15) 0.0636(18) 0.0297(13) 0.0191(13) -0.0018(11) -0.0045(12)
    N1 0.048(2) 0.051(2) 0.091(3) -0.0097(18) -0.018(2) 0.001(2)
    N2 0.063(2) 0.0298(18) 0.093(3) 0.0087(17) 0.012(2) -0.0193(19)
    N3 0.050(2) 0.059(2) 0.061(2) 0.0103(18) -0.0139(18) -0.0199(19)
    N4 0.050(2) 0.049(2) 0.062(2) 0.0134(17) -0.0142(17) -0.0202(18)
    C1 0.0355(18) 0.0255(17) 0.0224(16) 0.0061(14) -0.0014(14) -0.0039(14)
    C2 0.0293(17) 0.0297(18) 0.0245(16) 0.0071(14) 0.0000(14) -0.0083(14)
    C3 0.0346(18) 0.0228(16) 0.0219(16) 0.0029(14) 0.0041(14) -0.0032(13)
    C4 0.0301(16) 0.0206(16) 0.0205(15) 0.0041(13) 0.0000(13) -0.0020(13)
    C5 0.0311(17) 0.0238(16) 0.0178(15) 0.0033(13) 0.0024(13) -0.0042(13)
    C6 0.0261(16) 0.0250(16) 0.0213(15) 0.0053(13) 0.0038(13) -0.0059(13)
    C7 0.0312(17) 0.0241(16) 0.0206(15) 0.0079(14) -0.0011(13) -0.0006(13)
    C8 0.0284(16) 0.0267(17) 0.0170(15) 0.0047(13) 0.0026(13) -0.0048(13)
    C9 0.0295(17) 0.0245(16) 0.0211(15) 0.0082(13) 0.0005(13) -0.0055(13)
    C10 0.0335(18) 0.0233(17) 0.0232(16) 0.0077(14) -0.0033(14) -0.0021(14)
    C11 0.0358(18) 0.0261(17) 0.0216(16) 0.0066(15) 0.0011(14) -0.0013(14)
    C12 0.0258(16) 0.0291(18) 0.0240(16) 0.0019(14) 0.0036(13) -0.0058(14)
    C13 0.0294(17) 0.0233(16) 0.0221(16) 0.0086(13) -0.0040(13) -0.0035(13)
    C14 0.0300(17) 0.0287(17) 0.0184(15) 0.0101(14) 0.0037(13) -0.0065(13)
    C15 0.0305(17) 0.0259(17) 0.0181(15) 0.0093(14) -0.0003(13) -0.0012(13)
    C16 0.0304(17) 0.0215(16) 0.0258(16) 0.0078(13) -0.0006(14) -0.0011(13)
    C17 0.0251(16) 0.0260(16) 0.0190(15) 0.0056(13) 0.0015(13) -0.0050(13)
    C18 0.0296(16) 0.0229(16) 0.0177(15) 0.0032(13) 0.0022(13) -0.0009(13)
    C19 0.053(3) 0.045(2) 0.062(3) 0.003(2) -0.005(2) -0.005(2)
    C20 0.111(5) 0.082(4) 0.162(6) -0.023(4) -0.067(5) -0.027(4)
    C21 0.057(3) 0.081(4) 0.114(5) -0.011(3) 0.006(3) 0.030(3)
    C22 0.050(2) 0.043(2) 0.075(3) 0.008(2) -0.003(2) -0.022(2)
    C23 0.108(5) 0.063(4) 0.181(7) -0.008(3) -0.005(5) -0.055(4)
    C24 0.102(5) 0.064(4) 0.218(8) 0.044(4) -0.017(5) -0.045(5)
    C25 0.057(3) 0.058(3) 0.077(3) 0.016(2) -0.036(3) -0.025(3)
    C26 0.059(3) 0.086(4) 0.082(4) -0.011(3) -0.011(3) -0.022(3)
    C27 0.076(3) 0.065(3) 0.086(4) 0.027(3) -0.018(3) -0.021(3)
    C28 0.074(3) 0.050(3) 0.041(2) 0.013(2) -0.006(2) -0.007(2)
    C29 0.051(3) 0.100(4) 0.116(4) 0.006(3) 0.008(3) -0.061(4)
    C30 0.092(4) 0.048(3) 0.104(4) 0.023(3) -0.034(3) -0.014(3)
_geom_special_details
;
All e.s.d.'s (except the e.s.d. in the dihedral angle between two l.s. planes)
are estimated using the full covariance matrix. The cell e.s.d.'s are taken
into account individually in the estimation of e.s.d.'s in distances, angles
and torsion angles; correlations between e.s.d.'s in cell parameters are only
used when they are defined by crystal symmetry. An approximate (isotropic)
treatment of cell e.s.d.'s is used for estimating e.s.d.'s involving l.s.
planes.
;
loop_
    _geom_bond_atom_site_label_1
    _geom_bond_atom_site_label_2
    _geom_bond_site_symmetry_2
    _geom_bond_distance
    _geom_bond_publ_flag
    Mn1 O1 2_757 2.156(2) ?
    Mn1 O1 . 2.156(2) ?
    Mn1 O7 2_757 2.159(2) ?
    Mn1 O7 . 2.159(2) ?
    Mn1 O13 2_757 2.204(3) ?
    Mn1 O13 . 2.204(3) ?
    Mn2 O12 2_667 2.146(2) ?
    Mn2 O17 . 2.146(3) ?
    Mn2 O5 1_564 2.154(2) ?
    Mn2 O10 . 2.191(2) ?
    Mn2 O4 2_757 2.199(2) ?
    Mn2 O14 . 2.213(3) ?
    O1 C1 . 1.239(3) ?
    O2 C1 . 1.274(4) ?
    O3 C2 . 1.290(4) ?
    O3 H3 . 0.8200 ?
    O4 C2 . 1.231(4) ?
    O4 Mn2 2_757 2.199(2) ?
    O5 C3 . 1.233(4) ?
    O5 Mn2 1_546 2.154(2) ?
    O6 C3 . 1.283(4) ?
    O6 H6 . 0.8200 ?
    O7 C10 . 1.236(4) ?
    O8 C10 . 1.278(4) ?
    O8 H8 . 0.8200 ?
    O9 C11 . 1.273(4) ?
    O10 C11 . 1.238(4) ?
    O11 C12 . 1.261(4) ?
    O12 C12 . 1.247(4) ?
    O12 Mn2 2_667 2.146(2) ?
    O13 C19 . 1.234(5) ?
    O14 C22 . 1.210(4) ?
    O15 C25 . 1.215(5) ?
    O16 C28 . 1.226(5) ?
    O17 H1W . 0.8500 ?
    O17 H2W . 0.8500 ?
    N1 C19 . 1.304(5) ?
    N1 C21 . 1.446(6) ?
    N1 C20 . 1.448(6) ?
    N2 C22 . 1.304(5) ?
    N2 C23 . 1.434(6) ?
    N2 C24 . 1.459(6) ?
    N3 C25 . 1.330(5) ?
    N3 C27 . 1.432(5) ?
    N3 C26 . 1.448(5) ?
    N4 C28 . 1.308(5) ?
    N4 C30 . 1.438(5) ?
    N4 C29 . 1.446(5) ?
    C1 C4 . 1.496(4) ?
    C2 C6 . 1.500(4) ?
    C3 C8 . 1.496(4) ?
    C4 C5 . 1.388(4) ?
    C4 C9 . 1.390(4) ?
    C5 C6 . 1.388(4) ?
    C5 H5A . 0.9300 ?
    C6 C7 . 1.392(4) ?
    C7 C8 . 1.389(4) ?
    C7 H7A . 0.9300 ?
    C8 C9 . 1.383(4) ?
    C9 H9A . 0.9300 ?
    C10 C13 . 1.496(4) ?
    C11 C15 . 1.509(4) ?
    C12 C17 . 1.504(4) ?
    C13 C18 . 1.383(4) ?
    C13 C14 . 1.394(4) ?
    C14 C15 . 1.380(4) ?
    C14 H14A . 0.9300 ?
    C15 C16 . 1.390(4) ?
    C16 C17 . 1.382(4) ?
    C16 H16A . 0.9300 ?
    C17 C18 . 1.396(4) ?
    C18 H18A . 0.9300 ?
    C19 H19A . 0.9300 ?
    C20 H20A . 0.9600 ?
    C20 H20B . 0.9600 ?
    C20 H20C . 0.9600 ?
    C21 H21A . 0.9600 ?
    C21 H21B . 0.9600 ?
    C21 H21C . 0.9600 ?
    C22 H22 . 0.9300 ?
    C23 H23A . 0.9600 ?
    C23 H23B . 0.9600 ?
    C23 H23C . 0.9600 ?
    C24 H24A . 0.9600 ?
    C24 H24B . 0.9600 ?
    C24 H24C . 0.9600 ?
    C25 H25A . 0.9300 ?
    C26 H26A . 0.9600 ?
    C26 H26B . 0.9600 ?
    C26 H26C . 0.9600 ?
    C27 H27A . 0.9600 ?
    C27 H27B . 0.9600 ?
    C27 H27C . 0.9600 ?
    C28 H28 . 0.9300 ?
    C29 H29A . 0.9600 ?
    C29 H29B . 0.9600 ?
    C29 H29C . 0.9600 ?
    C30 H30A . 0.9600 ?
    C30 H30B . 0.9600 ?
    C30 H30C . 0.9600 ?
loop_
    _geom_angle_atom_site_label_1
    _geom_angle_atom_site_label_2
    _geom_angle_atom_site_label_3
    _geom_angle_site_symmetry_1
    _geom_angle_site_symmetry_3
    _geom_angle
    _geom_angle_publ_flag
    O1 Mn1 O1 2_757 . 180.00(5) ?
    O1 Mn1 O7 2_757 2_757 93.27(9) ?
    O1 Mn1 O7 . 2_757 86.73(9) ?
    O1 Mn1 O7 2_757 . 86.73(9) ?
    O1 Mn1 O7 . . 93.27(9) ?
    O7 Mn1 O7 2_757 . 180.00(11) ?
    O1 Mn1 O13 2_757 2_757 94.50(10) ?
    O1 Mn1 O13 . 2_757 85.50(10) ?
    O7 Mn1 O13 2_757 2_757 92.31(10) ?
    O7 Mn1 O13 . 2_757 87.69(10) ?
    O1 Mn1 O13 2_757 . 85.50(10) ?
    O1 Mn1 O13 . . 94.50(10) ?
    O7 Mn1 O13 2_757 . 87.69(10) ?
    O7 Mn1 O13 . . 92.31(10) ?
    O13 Mn1 O13 2_757 . 180.0 ?
    O12 Mn2 O17 2_667 . 85.30(9) ?
    O12 Mn2 O5 2_667 1_564 175.24(9) ?
    O17 Mn2 O5 . 1_564 91.68(9) ?
    O12 Mn2 O10 2_667 . 84.37(9) ?
    O17 Mn2 O10 . . 169.63(9) ?
    O5 Mn2 O10 1_564 . 98.57(9) ?
    O12 Mn2 O4 2_667 2_757 97.58(9) ?
    O17 Mn2 O4 . 2_757 91.90(10) ?
    O5 Mn2 O4 1_564 2_757 86.18(9) ?
    O10 Mn2 O4 . 2_757 90.35(9) ?
    O12 Mn2 O14 2_667 . 90.70(10) ?
    O17 Mn2 O14 . . 91.98(10) ?
    O5 Mn2 O14 1_564 . 85.72(10) ?
    O10 Mn2 O14 . . 87.24(10) ?
    O4 Mn2 O14 2_757 . 171.11(9) ?
    C1 O1 Mn1 . . 134.2(2) ?
    C2 O3 H3 . . 109.5 ?
    C2 O4 Mn2 . 2_757 135.3(2) ?
    C3 O5 Mn2 . 1_546 136.4(2) ?
    C3 O6 H6 . . 109.5 ?
    C10 O7 Mn1 . . 135.3(2) ?
    C10 O8 H8 . . 109.5 ?
    C11 O10 Mn2 . . 130.3(2) ?
    C12 O12 Mn2 . 2_667 131.1(2) ?
    C19 O13 Mn1 . . 120.7(3) ?
    C22 O14 Mn2 . . 122.6(3) ?
    Mn2 O17 H1W . . 122.8 ?
    Mn2 O17 H2W . . 132.6 ?
    H1W O17 H2W . . 104.2 ?
    C19 N1 C21 . . 120.3(4) ?
    C19 N1 C20 . . 123.2(5) ?
    C21 N1 C20 . . 116.5(4) ?
    C22 N2 C23 . . 121.5(4) ?
    C22 N2 C24 . . 121.2(4) ?
    C23 N2 C24 . . 117.3(4) ?
    C25 N3 C27 . . 120.5(4) ?
    C25 N3 C26 . . 122.5(4) ?
    C27 N3 C26 . . 116.9(4) ?
    C28 N4 C30 . . 119.5(4) ?
    C28 N4 C29 . . 121.3(4) ?
    C30 N4 C29 . . 119.2(4) ?
    O1 C1 O2 . . 124.2(3) ?
    O1 C1 C4 . . 119.2(3) ?
    O2 C1 C4 . . 116.6(3) ?
    O4 C2 O3 . . 125.1(3) ?
    O4 C2 C6 . . 120.1(3) ?
    O3 C2 C6 . . 114.8(3) ?
    O5 C3 O6 . . 125.7(3) ?
    O5 C3 C8 . . 119.5(3) ?
    O6 C3 C8 . . 114.8(3) ?
    C5 C4 C9 . . 119.4(3) ?
    C5 C4 C1 . . 119.6(3) ?
    C9 C4 C1 . . 120.8(3) ?
    C4 C5 C6 . . 120.8(3) ?
    C4 C5 H5A . . 119.6 ?
    C6 C5 H5A . . 119.6 ?
    C5 C6 C7 . . 119.0(3) ?
    C5 C6 C2 . . 121.8(3) ?
    C7 C6 C2 . . 118.9(3) ?
    C8 C7 C6 . . 120.7(3) ?
    C8 C7 H7A . . 119.6 ?
    C6 C7 H7A . . 119.6 ?
    C9 C8 C7 . . 119.5(3) ?
    C9 C8 C3 . . 119.5(3) ?
    C7 C8 C3 . . 120.9(3) ?
    C8 C9 C4 . . 120.6(3) ?
    C8 C9 H9A . . 119.7 ?
    C4 C9 H9A . . 119.7 ?
    O7 C10 O8 . . 125.4(3) ?
    O7 C10 C13 . . 119.5(3) ?
    O8 C10 C13 . . 115.1(3) ?
    O10 C11 O9 . . 125.0(3) ?
    O10 C11 C15 . . 119.5(3) ?
    O9 C11 C15 . . 115.5(3) ?
    O12 C12 O11 . . 125.8(3) ?
    O12 C12 C17 . . 117.5(3) ?
    O11 C12 C17 . . 116.7(3) ?
    C18 C13 C14 . . 119.3(3) ?
    C18 C13 C10 . . 120.6(3) ?
    C14 C13 C10 . . 120.1(3) ?
    C15 C14 C13 . . 120.2(3) ?
    C15 C14 H14A . . 119.9 ?
    C13 C14 H14A . . 119.9 ?
    C14 C15 C16 . . 119.8(3) ?
    C14 C15 C11 . . 120.4(3) ?
    C16 C15 C11 . . 119.7(3) ?
    C17 C16 C15 . . 120.8(3) ?
    C17 C16 H16A . . 119.6 ?
    C15 C16 H16A . . 119.6 ?
    C16 C17 C18 . . 118.8(3) ?
    C16 C17 C12 . . 121.6(3) ?
    C18 C17 C12 . . 119.6(3) ?
    C13 C18 C17 . . 121.0(3) ?
    C13 C18 H18A . . 119.5 ?
    C17 C18 H18A . . 119.5 ?
    O13 C19 N1 . . 127.2(4) ?
    O13 C19 H19A . . 116.4 ?
    N1 C19 H19A . . 116.4 ?
    N1 C20 H20A . . 109.5 ?
    N1 C20 H20B . . 109.5 ?
    H20A C20 H20B . . 109.5 ?
    N1 C20 H20C . . 109.5 ?
    H20A C20 H20C . . 109.5 ?
    H20B C20 H20C . . 109.5 ?
    N1 C21 H21A . . 109.5 ?
    N1 C21 H21B . . 109.5 ?
    H21A C21 H21B . . 109.5 ?
    N1 C21 H21C . . 109.5 ?
    H21A C21 H21C . . 109.5 ?
    H21B C21 H21C . . 109.5 ?
    O14 C22 N2 . . 127.6(4) ?
    O14 C22 H22 . . 116.2 ?
    N2 C22 H22 . . 116.2 ?
    N2 C23 H23A . . 109.5 ?
    N2 C23 H23B . . 109.5 ?
    H23A C23 H23B . . 109.5 ?
    N2 C23 H23C . . 109.5 ?
    H23A C23 H23C . . 109.5 ?
    H23B C23 H23C . . 109.5 ?
    N2 C24 H24A . . 109.5 ?
    N2 C24 H24B . . 109.5 ?
    H24A C24 H24B . . 109.5 ?
    N2 C24 H24C . . 109.5 ?
    H24A C24 H24C . . 109.5 ?
    H24B C24 H24C . . 109.5 ?
    O15 C25 N3 . . 125.2(5) ?
    O15 C25 H25A . . 117.4 ?
    N3 C25 H25A . . 117.4 ?
    N3 C26 H26A . . 109.5 ?
    N3 C26 H26B . . 109.5 ?
    H26A C26 H26B . . 109.5 ?
    N3 C26 H26C . . 109.5 ?
    H26A C26 H26C . . 109.5 ?
    H26B C26 H26C . . 109.5 ?
    N3 C27 H27A . . 109.5 ?
    N3 C27 H27B . . 109.5 ?
    H27A C27 H27B . . 109.5 ?
    N3 C27 H27C . . 109.5 ?
    H27A C27 H27C . . 109.5 ?
    H27B C27 H27C . . 109.5 ?
    O16 C28 N4 . . 127.1(4) ?
    O16 C28 H28 . . 116.5 ?
    N4 C28 H28 . . 116.5 ?
    N4 C29 H29A . . 109.5 ?
    N4 C29 H29B . . 109.5 ?
    H29A C29 H29B . . 109.5 ?
    N4 C29 H29C . . 109.5 ?
    H29A C29 H29C . . 109.5 ?
    H29B C29 H29C . . 109.5 ?
    N4 C30 H30A . . 109.5 ?
    N4 C30 H30B . . 109.5 ?
    H30A C30 H30B . . 109.5 ?
    N4 C30 H30C . . 109.5 ?
    H30A C30 H30C . . 109.5 ?
    H30B C30 H30C . . 109.5 ?
loop_
    _geom_torsion_atom_site_label_1
    _geom_torsion_atom_site_label_2
    _geom_torsion_atom_site_label_3
    _geom_torsion_atom_site_label_4
    _geom_torsion_site_symmetry_1
    _geom_torsion_site_symmetry_2
    _geom_torsion_site_symmetry_3
    _geom_torsion_site_symmetry_4
    _geom_torsion
    _geom_torsion_publ_flag
    O1 Mn1 O1 C1 2_757 . . . -1E1(10)
                                     ?
    O7 Mn1 O1 C1 2_757 . . . -109.8(3) ?
    O7 Mn1 O1 C1 . . . . 70.2(3) ?
    O13 Mn1 O1 C1 2_757 . . . 157.6(3) ?
    O13 Mn1 O1 C1 . . . . -22.4(3) ?
    O1 Mn1 O7 C10 2_757 . . . 116.8(3) ?
    O1 Mn1 O7 C10 . . . . -63.2(3) ?
    O7 Mn1 O7 C10 2_757 . . .  5E1(10)
                                      ?
    O13 Mn1 O7 C10 2_757 . . . -148.6(3) ?
    O13 Mn1 O7 C10 . . . . 31.4(3) ?
    O12 Mn2 O10 C11 2_667 . . . 117.4(3) ?
    O17 Mn2 O10 C11 . . . . 122.5(5) ?
    O5 Mn2 O10 C11 1_564 . . . -66.3(3) ?
    O4 Mn2 O10 C11 2_757 . . . 19.9(3) ?
    O14 Mn2 O10 C11 . . . . -151.6(3) ?
    O1 Mn1 O13 C19 2_757 . . . 47.3(3) ?
    O1 Mn1 O13 C19 . . . . -132.7(3) ?
    O7 Mn1 O13 C19 2_757 . . . -46.2(3) ?
    O7 Mn1 O13 C19 . . . . 133.8(3) ?
    O13 Mn1 O13 C19 2_757 . . .  8E1(10)
                                        ?
    O12 Mn2 O14 C22 2_667 . . . -55.8(3) ?
    O17 Mn2 O14 C22 . . . . 29.6(3) ?
    O5 Mn2 O14 C22 1_564 . . . 121.1(3) ?
    O10 Mn2 O14 C22 . . . . -140.1(3) ?
    O4 Mn2 O14 C22 2_757 . . . 145.4(5) ?
    Mn1 O1 C1 O2 . . . . -37.4(5) ?
    Mn1 O1 C1 C4 . . . . 142.3(3) ?
    Mn2 O4 C2 O3 2_757 . . . -42.0(5) ?
    Mn2 O4 C2 C6 2_757 . . . 135.3(3) ?
    Mn2 O5 C3 O6 1_546 . . . -25.9(6) ?
    Mn2 O5 C3 C8 1_546 . . . 154.0(2) ?
    O1 C1 C4 C5 . . . . -2.6(5) ?
    O2 C1 C4 C5 . . . . 177.0(3) ?
    O1 C1 C4 C9 . . . . -178.4(3) ?
    O2 C1 C4 C9 . . . . 1.2(5) ?
    C9 C4 C5 C6 . . . . -0.7(5) ?
    C1 C4 C5 C6 . . . . -176.6(3) ?
    C4 C5 C6 C7 . . . . -0.9(5) ?
    C4 C5 C6 C2 . . . . 172.7(3) ?
    O4 C2 C6 C5 . . . . -166.6(3) ?
    O3 C2 C6 C5 . . . . 11.0(5) ?
    O4 C2 C6 C7 . . . . 7.1(5) ?
    O3 C2 C6 C7 . . . . -175.4(3) ?
    C5 C6 C7 C8 . . . . 1.1(5) ?
    C2 C6 C7 C8 . . . . -172.8(3) ?
    C6 C7 C8 C9 . . . . 0.4(5) ?
    C6 C7 C8 C3 . . . . 177.6(3) ?
    O5 C3 C8 C9 . . . . 8.2(5) ?
    O6 C3 C8 C9 . . . . -172.0(3) ?
    O5 C3 C8 C7 . . . . -169.0(3) ?
    O6 C3 C8 C7 . . . . 10.8(5) ?
    C7 C8 C9 C4 . . . . -2.0(5) ?
    C3 C8 C9 C4 . . . . -179.3(3) ?
    C5 C4 C9 C8 . . . . 2.2(5) ?
    C1 C4 C9 C8 . . . . 178.0(3) ?
    Mn1 O7 C10 O8 . . . . 24.4(5) ?
    Mn1 O7 C10 C13 . . . . -156.3(2) ?
    Mn2 O10 C11 O9 . . . . 42.7(5) ?
    Mn2 O10 C11 C15 . . . . -136.3(3) ?
    Mn2 O12 C12 O11 2_667 . . . 45.8(5) ?
    Mn2 O12 C12 C17 2_667 . . . -135.1(2) ?
    O7 C10 C13 C18 . . . . -169.7(3) ?
    O8 C10 C13 C18 . . . . 9.7(5) ?
    O7 C10 C13 C14 . . . . 11.2(5) ?
    O8 C10 C13 C14 . . . . -169.4(3) ?
    C18 C13 C14 C15 . . . . -2.2(5) ?
    C10 C13 C14 C15 . . . . 176.9(3) ?
    C13 C14 C15 C16 . . . . 2.3(5) ?
    C13 C14 C15 C11 . . . . -173.6(3) ?
    O10 C11 C15 C14 . . . . 158.2(3) ?
    O9 C11 C15 C14 . . . . -20.9(5) ?
    O10 C11 C15 C16 . . . . -17.7(5) ?
    O9 C11 C15 C16 . . . . 163.2(3) ?
    C14 C15 C16 C17 . . . . -0.1(5) ?
    C11 C15 C16 C17 . . . . 175.8(3) ?
    C15 C16 C17 C18 . . . . -2.2(5) ?
    C15 C16 C17 C12 . . . . -179.9(3) ?
    O12 C12 C17 C16 . . . . 176.9(3) ?
    O11 C12 C17 C16 . . . . -3.9(5) ?
    O12 C12 C17 C18 . . . . -0.8(5) ?
    O11 C12 C17 C18 . . . . 178.4(3) ?
    C14 C13 C18 C17 . . . . -0.2(5) ?
    C10 C13 C18 C17 . . . . -179.3(3) ?
    C16 C17 C18 C13 . . . . 2.3(5) ?
    C12 C17 C18 C13 . . . . -179.9(3) ?
    Mn1 O13 C19 N1 . . . . -171.1(3) ?
    C21 N1 C19 O13 . . . . 0.9(7) ?
    C20 N1 C19 O13 . . . . -177.4(5) ?
    Mn2 O14 C22 N2 . . . . -171.6(3) ?
    C23 N2 C22 O14 . . . . -0.8(8) ?
    C24 N2 C22 O14 . . . . 179.8(5) ?
    C27 N3 C25 O15 . . . . -2.2(7) ?
    C26 N3 C25 O15 . . . . 179.2(4) ?
    C30 N4 C28 O16 . . . . -1.1(7) ?
    C29 N4 C28 O16 . . . . -179.9(4) ?
loop_
    _geom_hbond_atom_site_label_D
    _geom_hbond_atom_site_label_H
    _geom_hbond_atom_site_label_A
    _geom_hbond_site_symmetry_A
    _geom_hbond_distance_DH
    _geom_hbond_distance_HA
    _geom_hbond_distance_DA
    _geom_hbond_angle_DHA
    O8 H8 O2 . 0.82 1.67 2.448(3) 156.6
    O17 H2W O16 . 0.85 1.85 2.694(4) 175.8
    O6 H6 O9 1_546 0.82 1.69 2.452(3) 153.0
    O3 H3 O11 1_645 0.82 1.69 2.463(3) 156.8
    O17 H1W O15 2_666 0.85 1.92 2.713(4) 154.6
