# Supplementary material for: Poly[[diaqua­bis­(μ3-3,5-dicarb­oxy­benzo­ato-κ3 O 1:O 3:O 5)bis­(μ3-5-carb­oxy­ben­zene-1,3-dicarboxyl­ato-κ3 O 1:O 3:O 5)tetrakis(methylformamide-κO)tri­man­ganese(II)] dimethyl­formamide tetra­solvate]
Source: Acta Crystallogr Sect E Struct Rep Online. 2012 Apr 28;68(Pt 5):m697–8. doi: 10.1107/S1600536812017734 (PMC3344414; doi:10.1107/S1600536812017734)
Supplement: Supplementary file 2 [file e-68-0m697-Isup2.hkl]

# 
# h,k,l, Fc-squared, Fo-squared, sigma(Fo-squared) and status flag 
# 
data_I
_shelx_title ' p in P-1' 
_shelx_refln_list_code          4 
_shelx_F_calc_maximum      203.21 
_exptl_crystal_F_000       841.00 
_reflns_d_resolution_high  0.8331 
 
loop_ 
 _symmetry_equiv_pos_as_xyz 
 'x, y, z' 
 '-x, -y, -z' 
 
_cell_length_a     9.8255 
_cell_length_b    13.2895 
_cell_length_c    14.6985 
_cell_angle_alpha  73.223 
_cell_angle_beta   83.323 
_cell_angle_gamma  89.793 
 
_shelx_F_squared_multiplier     1.000 
 
loop_ 
 _refln_index_h 
 _refln_index_k 
 _refln_index_l 
 _refln_F_squared_calc 
 _refln_F_squared_meas 
 _refln_F_squared_sigma 
 _refln_observed_status 
   2   0   0      903.92      886.72     11.43 o 
   3   0   0     3255.61     3034.70     17.95 o 
   4   0   0      233.60      300.66      8.47 o 
   5   0   0     1326.32     1341.59     26.40 o 
   6   0   0     2256.89     2358.40     30.69 o 
   7   0   0       86.76      102.68     20.74 o 
   8   0   0       12.13       24.10     11.10 o 
   9   0   0       49.17       54.15     15.17 o 
  10   0   0        0.78       21.44      8.21 o 
  11   0   0      477.31      404.15     85.52 o 
 -11   1   0       51.81       41.00     13.93 o 
 -10   1   0        6.32       20.29     10.65 o 
  -9   1   0      530.77      510.36     20.30 o 
  -8   1   0       14.73       30.47      9.42 o 
  -7   1   0        9.65       17.54      6.76 o 
  -6   1   0       94.90      106.70     13.82 o 
  -5   1   0      135.96      159.63      9.62 o 
  -4   1   0      756.91      687.13     21.85 o 
  -3   1   0      297.07      247.52     10.72 o 
  -2   1   0      383.17      383.91      6.47 o 
  -1   1   0     5002.05     5052.24     34.99 o 
   1   1   0     5007.03     4842.72     32.62 o 
   2   1   0    41292.48    39691.80    184.43 o 
   3   1   0     2352.82     2210.69     25.31 o 
   4   1   0     1307.37     1252.76     15.89 o 
   5   1   0     1289.27     1227.41     34.48 o 
   6   1   0      480.77      454.26     20.43 o 
   7   1   0      109.34      117.81     15.74 o 
   8   1   0      638.03      698.03     57.20 o 
   9   1   0      341.06      315.15     20.89 o 
  10   1   0      131.15      104.24     21.59 o 
  11   1   0       10.82       20.76     11.00 o 
 -11   2   0      110.88      100.37     15.36 o 
 -10   2   0     1057.30     1107.10     36.12 o 
  -9   2   0      223.19      267.57     23.31 o 
  -8   2   0        1.19       24.66      9.89 o 
  -7   2   0       28.71       41.10      9.54 o 
  -6   2   0     1467.38     1562.91     34.59 o 
  -5   2   0      106.00      164.24     17.17 o 
  -4   2   0      958.74      965.11     22.35 o 
  -3   2   0      932.11      846.76     12.94 o 
  -2   2   0      558.61      421.76      8.52 o 
  -1   2   0      159.27      156.16      4.75 o 
   0   2   0        1.93        3.46      2.58 o 
   1   2   0       35.81       32.54      5.30 o 
   2   2   0     2412.71     2420.84     22.54 o 
   3   2   0     1437.44     1370.51     16.38 o 
   4   2   0     4640.42     4831.77     34.26 o 
   5   2   0      176.16      165.67      9.21 o 
   6   2   0      419.62      351.64     12.50 o 
   7   2   0      293.69      285.92     13.07 o 
   8   2   0       19.39       30.56      9.13 o 
   9   2   0     1226.91     1092.56     35.24 o 
  10   2   0       21.20       14.10     13.24 o 
  11   2   0      143.94      161.42     54.08 o 
 -11   3   0      459.90      549.42     23.19 o 
 -10   3   0      171.75      150.24     19.73 o 
  -9   3   0      144.23      151.81     16.79 o 
  -8   3   0      647.09      709.48     27.29 o 
  -7   3   0      168.03      197.22     21.03 o 
  -6   3   0      906.10      934.70     32.84 o 
  -5   3   0     1003.00     1018.89     23.44 o 
  -4   3   0      484.89      512.73     13.33 o 
  -3   3   0     1179.73     1318.10     20.98 o 
  -2   3   0       31.62       22.90      3.37 o 
  -1   3   0      443.29      485.49      9.01 o 
   0   3   0     1930.12     1888.10     20.49 o 
   1   3   0     1215.64     1240.94     14.57 o 
   2   3   0      722.51      713.46     11.98 o 
   3   3   0     2565.64     2456.08     29.31 o 
   4   3   0        3.07       11.68      4.89 o 
   5   3   0      599.73      600.72     21.94 o 
   6   3   0     1322.52     1381.85     35.80 o 
   7   3   0      115.48       91.56     11.08 o 
   8   3   0      477.61      449.35     18.53 o 
   9   3   0       31.48       26.46     13.04 o 
  10   3   0      147.65      164.32     60.18 o 
  11   3   0      177.73      170.86     20.39 o 
 -11   4   0      190.77      147.63     17.65 o 
 -10   4   0      422.32      462.03     22.33 o 
  -9   4   0      136.93      173.78     16.23 o 
  -8   4   0      530.45      496.15     25.48 o 
  -7   4   0     1012.20     1055.83     31.96 o 
  -6   4   0       89.59       77.40     22.00 o 
  -5   4   0       20.40        8.12      9.72 o 
  -4   4   0      213.72      199.56     11.65 o 
  -3   4   0      103.87      135.39     15.29 o 
  -2   4   0     1348.98     1277.24     20.56 o 
  -1   4   0     2875.04     2925.75     22.10 o 
   0   4   0      576.55      517.17     10.30 o 
   1   4   0       19.74       24.81      4.65 o 
   2   4   0        3.96       12.70      4.31 o 
   3   4   0       57.04       76.87      9.98 o 
   4   4   0      764.32      684.22     16.57 o 
   5   4   0      138.23      142.16     14.56 o 
   6   4   0      156.71      142.15     10.35 o 
   7   4   0      511.00      534.66     21.60 o 
   8   4   0        0.52       32.21     11.12 o 
   9   4   0      238.79      245.65     22.87 o 
  10   4   0      182.02      161.82     26.64 o 
  11   4   0       16.72       17.36     13.26 o 
 -11   5   0      231.36      276.20     34.38 o 
 -10   5   0       11.77       40.27     11.99 o 
  -9   5   0       25.57       43.02     15.42 o 
  -8   5   0      948.24      940.30     55.08 o 
  -7   5   0      562.93      596.28     55.58 o 
  -6   5   0      208.24      207.67     22.14 o 
  -5   5   0     1068.42     1016.21     36.01 o 
  -4   5   0     1161.28     1227.75     31.40 o 
  -3   5   0     5870.00     6109.31     55.21 o 
  -2   5   0     5394.59     5347.47     42.30 o 
  -1   5   0      883.64      861.01     18.80 o 
   0   5   0      377.10      355.37     10.95 o 
   1   5   0       14.91        8.76      3.70 o 
   2   5   0        1.49        7.55      5.53 o 
   3   5   0     1989.32     1898.87     27.75 o 
   4   5   0       63.01       50.98     10.84 o 
   5   5   0      384.00      407.99     14.22 o 
   6   5   0      481.48      480.64     25.00 o 
   7   5   0       91.48       88.41     12.63 o 
   8   5   0       63.64       46.37     13.70 o 
   9   5   0       93.40       97.21     37.33 o 
  10   5   0      347.48      301.60     27.44 o 
 -10   6   0      104.92      139.80     17.78 o 
  -9   6   0       63.06      111.59     18.70 o 
  -8   6   0       63.08       45.53     21.57 o 
  -7   6   0      385.98      395.83     23.18 o 
  -6   6   0     2632.46     2614.54     69.58 o 
  -5   6   0      190.30      202.56     19.31 o 
  -4   6   0      283.68      340.68     26.16 o 
  -3   6   0      537.99      418.73     17.34 o 
  -2   6   0      127.59      165.99     12.82 o 
  -1   6   0     1142.45     1302.41     24.72 o 
   0   6   0     1947.69     2270.72     37.71 o 
   1   6   0      639.23      587.86     20.32 o 
   2   6   0      688.57      689.20     20.63 o 
   3   6   0      229.13      191.51     13.44 o 
   4   6   0     1545.55     1449.27     34.35 o 
   5   6   0      102.64       87.76     13.18 o 
   6   6   0      162.51      180.40     15.36 o 
   7   6   0       23.37       31.75      7.19 o 
   8   6   0      254.52      214.01     94.35 o 
   9   6   0       75.82       69.18     29.94 o 
  10   6   0       13.58       16.91     11.08 o 
 -10   7   0       91.89       98.37     15.01 o 
  -9   7   0      124.15      127.26     24.79 o 
  -8   7   0      224.28      173.57     19.09 o 
  -7   7   0     1585.51     1519.66     41.82 o 
  -6   7   0      121.03       93.90     15.11 o 
  -5   7   0      109.68      112.91     16.17 o 
  -4   7   0      643.44      611.37     29.36 o 
  -3   7   0      206.45      204.28     21.29 o 
  -2   7   0     1438.70     1429.42     46.36 o 
  -1   7   0        2.59       13.66      7.20 o 
   0   7   0     1336.43     1424.30     46.88 o 
   1   7   0        2.33       14.96      8.60 o 
   2   7   0      380.57      391.88     21.54 o 
   3   7   0      236.23      253.26     12.15 o 
   4   7   0     5078.64     5148.95    121.60 o 
   5   7   0      226.68      188.31     29.11 o 
   6   7   0      151.74      138.12     18.01 o 
   7   7   0      195.22      242.55     25.92 o 
   8   7   0       60.04       22.08     16.23 o 
   9   7   0      108.13      164.65     24.72 o 
  10   7   0      163.17      228.81     38.40 o 
 -10   8   0        3.04       17.30      9.73 o 
  -9   8   0       16.64       51.42     17.34 o 
  -8   8   0      392.06      362.15     29.45 o 
  -7   8   0      266.04      263.07     32.58 o 
  -6   8   0       83.11      110.82     20.03 o 
  -5   8   0      375.07      401.63     25.91 o 
  -4   8   0     1104.06     1049.06     41.33 o 
  -3   8   0      502.33      449.07     21.72 o 
  -2   8   0       23.93       27.22      9.98 o 
  -1   8   0      119.88      139.89     20.33 o 
   0   8   0      320.76      288.97     37.14 o 
   1   8   0      165.34      170.94     18.76 o 
   2   8   0      165.35      126.36     38.09 o 
   3   8   0     1043.49      970.38     73.70 o 
   4   8   0        5.61        8.02      7.61 o 
   5   8   0        3.47       10.82      4.93 o 
   6   8   0      552.06      493.91     30.44 o 
   7   8   0      106.83      117.03     32.92 o 
   8   8   0       25.79       31.40     15.08 o 
   9   8   0       62.57      106.11     33.05 o 
  -9   9   0      119.87       74.17     15.89 o 
  -8   9   0        1.88       12.70      7.06 o 
  -7   9   0      179.37      222.38     40.39 o 
  -6   9   0      710.13      711.86     22.84 o 
  -5   9   0      830.80      832.19     51.73 o 
  -4   9   0     1362.38     1319.48     44.69 o 
  -3   9   0     1311.44     1257.93     37.14 o 
  -2   9   0      364.36      353.59     23.97 o 
  -1   9   0      137.81      161.67     20.22 o 
   0   9   0      616.27      701.32     23.99 o 
   1   9   0        1.59       17.27      9.90 o 
   2   9   0      933.67      982.53     46.17 o 
   3   9   0       23.71       13.12      5.24 o 
   4   9   0      144.44      161.24     15.96 o 
   5   9   0      296.30      352.28     28.21 o 
   6   9   0        5.84       16.76      6.26 o 
   7   9   0       25.99       32.40     15.97 o 
   8   9   0      251.32      260.78     55.06 o 
   9   9   0       16.55       39.75     23.06 o 
  -9  10   0       29.65       26.62     13.70 o 
  -8  10   0      136.25      141.24     24.29 o 
  -7  10   0      628.57      664.34     54.89 o 
  -6  10   0       83.64       55.15     22.19 o 
  -5  10   0      570.88      538.29     53.83 o 
  -4  10   0     1594.14     1692.61     53.15 o 
  -3  10   0      741.51      674.69     34.43 o 
  -2  10   0      252.26      263.04     34.65 o 
  -1  10   0      466.39      458.87     85.71 o 
   0  10   0      176.76      217.13     33.08 o 
   1  10   0      724.41      769.29     44.82 o 
   2  10   0        7.30       29.47      9.80 o 
   3  10   0        0.05       24.20     11.61 o 
   4  10   0      760.98      742.64     28.65 o 
   5  10   0      227.98      231.19     25.37 o 
   6  10   0      373.25      319.89     83.02 o 
   7  10   0      134.46      136.36     26.37 o 
   8  10   0       63.75       70.38     27.07 o 
  -8  11   0      558.32      568.48     27.97 o 
  -7  11   0      187.17      216.02     33.23 o 
  -6  11   0      436.05      571.95     54.70 o 
  -5  11   0      248.84      330.06     53.14 o 
  -4  11   0      792.07      771.42     49.86 o 
  -3  11   0      595.43      614.37     28.27 o 
  -2  11   0      337.46      344.80     27.96 o 
  -1  11   0      121.15      146.45     22.57 o 
   0  11   0       93.82       86.77     18.06 o 
   1  11   0       29.39       34.44      9.09 o 
   2  11   0       50.96       41.94     12.99 o 
   3  11   0      376.57      381.26     49.39 o 
   4  11   0       47.33       48.67     10.64 o 
   5  11   0      420.23      436.94     35.60 o 
   6  11   0       43.80      101.02     47.22 o 
   7  11   0       46.64       38.83     15.85 o 
  -7  12   0      393.02      438.69     76.35 o 
  -6  12   0       39.84       73.07     40.41 o 
  -5  12   0        3.71       24.46     13.77 o 
  -4  12   0     1648.78     1570.42     53.45 o 
  -3  12   0      454.95      380.33     35.19 o 
  -2  12   0      558.33      614.27     69.00 o 
  -1  12   0      976.01     1064.07     39.82 o 
   0  12   0       39.87       35.32     13.45 o 
   1  12   0      107.87       94.54     16.99 o 
   2  12   0      612.29      620.04     58.83 o 
   3  12   0       12.55       25.01     12.49 o 
   4  12   0       60.47       65.07     28.20 o 
   5  12   0       12.41       28.25     19.65 o 
   6  12   0      178.77      194.25     42.10 o 
  -6  13   0       24.48       12.44     10.14 o 
  -5  13   0      505.20      516.81     29.30 o 
  -4  13   0       40.69       35.95     15.21 o 
  -3  13   0      122.06      100.49     34.25 o 
  -2  13   0     1052.97     1018.61     57.77 o 
  -1  13   0       59.18       65.64     19.67 o 
   0  13   0       45.73       19.64     12.81 o 
   1  13   0      627.78      566.86     30.37 o 
   2  13   0       13.14       17.44     12.26 o 
   3  13   0       43.56       28.27     10.96 o 
   4  13   0      303.41      235.94     21.89 o 
   5  13   0       13.40       37.86     18.40 o 
  -5  14   0       20.75       61.86     21.62 o 
  -4  14   0       44.58       42.93     16.74 o 
  -3  14   0      890.46      788.71     44.84 o 
  -2  14   0        1.94       11.67     10.75 o 
  -1  14   0       32.12       20.56     13.00 o 
   0  14   0      294.83      301.22     28.60 o 
   1  14   0        8.94       41.13     11.38 o 
   2  14   0      146.18       93.55     22.13 o 
   3  14   0      234.14      190.87     18.42 o 
   4  14   0       92.98       40.16     26.46 o 
  -2  15   0       13.98        8.68      8.33 o 
  -1  15   0       43.30       37.92     18.74 o 
   0  15   0       14.15       28.65     11.75 o 
   1  15   0        2.45       29.80     18.99 o 
  -3 -14   1       60.11       29.18     13.75 o 
  -2 -14   1       14.25       24.93     13.89 o 
  -1 -14   1      305.18      309.57     54.09 o 
   0 -14   1        7.87       36.39     12.44 o 
   1 -14   1       19.06       27.64     11.25 o 
   2 -14   1      282.57      265.94     34.18 o 
   3 -14   1       36.02       54.46     14.09 o 
   4 -14   1        8.45       16.89     12.65 o 
  -5 -13   1        1.28       20.04     10.56 o 
  -4 -13   1       21.09       36.49     15.04 o 
  -3 -13   1      117.74      125.45     21.27 o 
  -2 -13   1      520.12      483.28     29.51 o 
  -1 -13   1       18.31       30.03     13.23 o 
   0 -13   1        2.46       22.39     10.09 o 
   1 -13   1      482.40      548.96     29.14 o 
   2 -13   1        1.39       28.39     13.12 o 
   3 -13   1       57.38       71.70     27.56 o 
   4 -13   1      535.88      575.92     33.70 o 
   5 -13   1        1.47       26.13     15.15 o 
   6 -13   1      148.58      167.66     22.64 o 
  -6 -12   1      444.50      454.51     78.13 o 
  -5 -12   1       24.70       26.62     15.34 o 
  -4 -12   1      296.65      292.09     41.15 o 
  -3 -12   1      344.82      348.18     34.68 o 
  -2 -12   1       19.54       38.79     22.77 o 
  -1 -12   1      452.59      472.95     26.52 o 
   0 -12   1      216.52      243.67     22.07 o 
   1 -12   1        0.13       35.40     13.16 o 
   2 -12   1        7.69       24.43     11.31 o 
   3 -12   1     1269.37     1139.80     75.20 o 
   4 -12   1      155.96      217.88     31.96 o 
   5 -12   1       19.82       37.61     14.38 o 
   6 -12   1      102.13      111.23     20.62 o 
   7 -12   1       10.75       30.15     11.56 o 
  -7 -11   1       16.22       46.81     15.47 o 
  -6 -11   1      314.66      288.97     52.17 o 
  -5 -11   1       89.87       94.09     31.57 o 
  -4 -11   1      222.42      185.33     23.39 o 
  -3 -11   1      476.70      459.15     44.26 o 
  -2 -11   1       12.97       34.09     12.41 o 
  -1 -11   1       78.23      100.82     21.20 o 
   0 -11   1      313.80      307.95     41.34 o 
   1 -11   1       83.60       86.06     18.50 o 
   2 -11   1      515.93      523.79     50.00 o 
   3 -11   1      758.15      738.10     30.33 o 
   4 -11   1      913.34      899.67     36.14 o 
   5 -11   1     2113.50     2138.93     58.35 o 
   6 -11   1       29.28       29.55     11.31 o 
   7 -11   1      568.71      559.34     50.90 o 
   8 -11   1       69.49       59.04     16.84 o 
  -8 -10   1       59.31       66.14     27.81 o 
  -7 -10   1      180.27      130.24     32.76 o 
  -6 -10   1       90.55      107.12     30.05 o 
  -5 -10   1       13.03       15.76      6.85 o 
  -4 -10   1      414.25      389.96     37.18 o 
  -3 -10   1       52.49       56.52     17.42 o 
  -2 -10   1      248.24      259.22     25.21 o 
  -1 -10   1       83.84       75.66     17.89 o 
   0 -10   1       81.08      102.40     20.78 o 
   1 -10   1       82.25       91.97     19.11 o 
   2 -10   1      150.27      157.06     23.75 o 
   3 -10   1      896.98      825.80     36.09 o 
   4 -10   1      249.15      251.40     25.84 o 
   5 -10   1      279.66      534.86    109.63 o 
   6 -10   1      515.63      555.28     44.19 o 
   7 -10   1       50.06       63.02     16.18 o 
   8 -10   1        3.02       32.86     14.01 o 
  -8  -9   1        2.98       40.29     16.26 o 
  -7  -9   1        6.64       17.84     12.93 o 
  -6  -9   1      358.38      323.09     68.35 o 
  -5  -9   1      150.47      153.66     23.88 o 
  -4  -9   1       16.99       18.48      9.02 o 
  -3  -9   1      704.55      632.89     41.48 o 
  -2  -9   1      151.31      158.74     20.91 o 
  -1  -9   1       84.99       95.02     13.49 o 
   0  -9   1       80.23       91.51     13.01 o 
   1  -9   1       66.49       69.70     14.93 o 
   2  -9   1      341.52      347.77     23.15 o 
   3  -9   1       25.75       25.25      9.92 o 
   4  -9   1      182.88      174.75     23.03 o 
   5  -9   1      797.90      704.18     41.04 o 
   6  -9   1        0.50       28.27     12.62 o 
   7  -9   1       12.01       33.93     18.76 o 
   8  -9   1      255.26      296.83     25.08 o 
   9  -9   1       57.17       86.95     20.89 o 
  -9  -8   1        0.15       24.46     13.86 o 
  -8  -8   1       11.10       18.48     10.09 o 
  -7  -8   1      425.71      393.89     36.89 o 
  -6  -8   1        3.99       11.49      6.28 o 
  -5  -8   1        7.15       10.87      6.11 o 
  -4  -8   1     1993.02     1917.94     41.40 o 
  -3  -8   1        2.65       14.30      9.88 o 
  -2  -8   1      694.84      662.87     31.63 o 
  -1  -8   1     2159.17     2226.55     47.36 o 
   0  -8   1      257.97      331.73     23.35 o 
   1  -8   1      266.25      272.34     23.86 o 
   2  -8   1      576.12      573.23     27.51 o 
   3  -8   1      413.99      425.43     29.02 o 
   4  -8   1     1745.85     1737.55     42.97 o 
   5  -8   1      581.65      564.54     28.71 o 
   6  -8   1     1074.59     1050.98     85.38 o 
   7  -8   1      985.35      937.78     49.17 o 
   8  -8   1      246.66      261.40     27.33 o 
   9  -8   1        0.19       13.28      9.91 o 
  10  -8   1      249.57      274.76     33.45 o 
 -10  -7   1        0.99       22.14     12.03 o 
  -9  -7   1       48.49       40.33     13.95 o 
  -8  -7   1      789.17      742.05     45.93 o 
  -7  -7   1       17.98       15.55     14.70 o 
  -6  -7   1      262.49      212.53     30.17 o 
  -5  -7   1      662.81      622.08     58.94 o 
  -4  -7   1      248.39      218.31     16.74 o 
  -3  -7   1       60.63       53.06      6.24 o 
  -2  -7   1     3048.61     2943.35     34.78 o 
  -1  -7   1      407.61      428.86     18.09 o 
   0  -7   1      660.23      703.17     28.88 o 
   1  -7   1       68.21      108.68     16.23 o 
   2  -7   1      752.10      714.81     21.75 o 
   3  -7   1     4760.28     5179.22     64.65 o 
   4  -7   1        4.81       15.68      8.84 o 
   5  -7   1      913.26      930.47     44.11 o 
   6  -7   1     2398.77     2299.56     59.08 o 
   7  -7   1       15.76       26.53     11.19 o 
   8  -7   1      175.50      181.86     28.31 o 
   9  -7   1      102.79      106.24     18.75 o 
  10  -7   1        8.00       18.14      6.68 o 
 -10  -6   1       21.74       40.51     16.03 o 
  -9  -6   1      332.30      369.17     29.36 o 
  -8  -6   1        1.90       18.18     14.08 o 
  -7  -6   1      384.18      391.04     12.64 o 
  -6  -6   1     1297.98     1310.03     30.26 o 
  -5  -6   1      243.17      230.10     12.14 o 
  -4  -6   1       56.21       65.37      6.87 o 
  -3  -6   1     7476.57     7691.98    108.53 o 
  -2  -6   1      420.12      418.04     26.10 o 
  -1  -6   1      201.39      163.70     14.04 o 
   0  -6   1       71.64       57.52      9.01 o 
   1  -6   1      857.72      854.66     28.55 o 
   2  -6   1     6580.53     6698.63     89.41 o 
   3  -6   1       72.14      118.16     21.78 o 
   4  -6   1        0.87        4.47      7.54 o 
   5  -6   1     1046.51     1086.52     52.02 o 
   6  -6   1      170.02      173.66     21.95 o 
   7  -6   1        1.06       19.82     17.67 o 
   8  -6   1     1697.72     1706.90     52.48 o 
   9  -6   1      262.42      174.43     28.81 o 
  10  -6   1        1.17       18.75      9.09 o 
 -10  -5   1      423.56      403.99     26.96 o 
  -9  -5   1       19.28       38.33     16.12 o 
  -8  -5   1      103.30      125.53     37.78 o 
  -7  -5   1      328.18      311.25     19.64 o 
  -6  -5   1      300.11      292.76     13.95 o 
  -5  -5   1      410.04      436.46     22.87 o 
  -4  -5   1     1559.65     1634.01     27.94 o 
  -3  -5   1      773.23      752.23     16.71 o 
  -2  -5   1       41.06       55.11      7.66 o 
  -1  -5   1      546.41      477.34     13.70 o 
   0  -5   1     3302.33     3286.34     57.33 o 
   1  -5   1      775.44      718.36     15.82 o 
   2  -5   1     3875.07     3943.50     35.60 o 
   3  -5   1        0.91       13.53     12.81 o 
   4  -5   1     1234.98     1207.55     43.37 o 
   5  -5   1      335.65      323.03     18.34 o 
   6  -5   1       54.41       58.32     13.09 o 
   7  -5   1     1795.56     1845.17     48.22 o 
   8  -5   1       95.41       90.11     29.18 o 
   9  -5   1       29.88       29.90      9.26 o 
  10  -5   1        3.97       22.47      9.63 o 
  11  -5   1      157.45      176.65     33.42 o 
 -11  -4   1        1.46       32.77     15.24 o 
 -10  -4   1      120.87      114.51     27.35 o 
  -9  -4   1        2.18       26.57     12.32 o 
  -8  -4   1       52.23       72.84     11.14 o 
  -7  -4   1       81.10       82.19      8.58 o 
  -6  -4   1       12.66       10.06      9.94 o 
  -5  -4   1      476.91      446.84     21.85 o 
  -4  -4   1      111.19       99.65     16.02 o 
  -3  -4   1      203.00      164.04     10.80 o 
  -2  -4   1     3046.61     3094.32     29.13 o 
  -1  -4   1        9.21       10.02      4.96 o 
   0  -4   1     2669.52     2704.67     18.85 o 
   1  -4   1       87.80      106.32     11.79 o 
   2  -4   1      669.77      631.32     13.07 o 
   3  -4   1      481.72      391.85     13.02 o 
   4  -4   1      693.74      806.83     22.45 o 
   5  -4   1      475.87      516.62     22.35 o 
   6  -4   1     2785.92     2888.31     57.29 o 
   7  -4   1      454.27      423.50     30.38 o 
   8  -4   1       13.64       19.94      9.31 o 
   9  -4   1      547.87      570.14     28.13 o 
  10  -4   1      220.30      210.66     18.76 o 
  11  -4   1       25.69       31.52     10.73 o 
 -11  -3   1        2.06       29.70     13.60 o 
 -10  -3   1       80.36       66.69     17.91 o 
  -9  -3   1      359.67      414.32     26.79 o 
  -8  -3   1       13.98       12.40      6.59 o 
  -7  -3   1      304.80      274.90     10.62 o 
  -6  -3   1      919.80      890.71     25.84 o 
  -5  -3   1        5.15        5.56      2.63 o 
  -4  -3   1     1374.66     1431.88     24.34 o 
  -3  -3   1     3496.31     3479.22     22.80 o 
  -2  -3   1     1892.18     1887.14     21.14 o 
  -1  -3   1     1202.87      949.52     18.00 o 
   0  -3   1     5743.17     5588.89     28.03 o 
   1  -3   1        8.51        9.67      4.48 o 
   2  -3   1     2054.42     1893.54     20.91 o 
   3  -3   1       73.44      137.49      6.66 o 
   4  -3   1       84.01       87.43      9.29 o 
   5  -3   1     2251.77     2209.76     40.18 o 
   6  -3   1      534.39      562.96     22.06 o 
   7  -3   1      405.26      398.52     18.33 o 
   8  -3   1      201.84      154.79     21.43 o 
   9  -3   1        0.47       13.26      9.09 o 
  10  -3   1        0.69       11.43      9.39 o 
  11  -3   1      174.62      215.75     36.59 o 
 -11  -2   1        3.10       15.82     11.08 o 
 -10  -2   1      392.23      357.05     43.57 o 
  -9  -2   1       69.47       54.17     13.00 o 
  -8  -2   1       36.95       38.69      7.31 o 
  -7  -2   1      170.20      172.02     13.92 o 
  -6  -2   1      235.50      240.51     21.57 o 
  -5  -2   1     1370.51     1422.34     21.87 o 
  -4  -2   1     3150.28     3246.76     35.78 o 
  -3  -2   1     2097.08     1917.92     20.47 o 
  -2  -2   1      818.31      755.02     10.18 o 
  -1  -2   1       12.14       14.91      3.41 o 
   0  -2   1     6211.47     6141.79     31.53 o 
   1  -2   1     5288.74     5200.77     25.24 o 
   2  -2   1     5032.07     4926.95     27.89 o 
   3  -2   1      205.57      188.20      9.14 o 
   4  -2   1      291.09      206.12     15.90 o 
   5  -2   1      149.17      158.74     11.93 o 
   6  -2   1      606.07      578.31     19.08 o 
   7  -2   1       39.61       39.60     13.01 o 
   8  -2   1      144.38      153.80     21.95 o 
   9  -2   1      316.56      344.65     22.33 o 
  10  -2   1      110.01      114.96     14.97 o 
  11  -2   1        3.87       26.08     10.46 o 
 -11  -1   1       26.42       16.60     10.39 o 
 -10  -1   1       32.73       46.51     20.49 o 
  -9  -1   1       83.26       88.86     11.37 o 
  -8  -1   1      772.39      766.05     28.83 o 
  -7  -1   1       93.99      106.98     14.73 o 
  -6  -1   1      198.74      157.79      9.10 o 
  -5  -1   1     1946.04     1904.05     26.41 o 
  -4  -1   1       38.70       43.40      5.00 o 
  -3  -1   1     5243.75     5384.18     25.32 o 
  -2  -1   1      193.62      264.60      6.49 o 
  -1  -1   1       40.81       57.08      8.60 o 
   0  -1   1     7297.45     7029.82     59.31 o 
   1  -1   1     3197.92     3015.55     15.24 o 
   2  -1   1     4510.15     4376.27     21.79 o 
   3  -1   1      380.12      359.67      7.80 o 
   4  -1   1     1290.56     1345.49     20.04 o 
   5  -1   1      119.65      105.88      8.68 o 
   6  -1   1     1411.19     1317.17     29.94 o 
   7  -1   1     2616.63     2545.99     47.99 o 
   8  -1   1      484.59      416.61     43.39 o 
   9  -1   1       20.77       56.70     17.06 o 
  10  -1   1        0.45       15.13      8.62 o 
  11  -1   1      628.86      571.31     21.43 o 
 -11   0   1       25.69       27.39     13.59 o 
 -10   0   1       10.63       14.69      8.71 o 
  -9   0   1      412.91      419.19     26.15 o 
  -8   0   1      224.92      207.16     15.48 o 
  -7   0   1       93.78      112.65     12.25 o 
  -6   0   1      769.34      828.03     26.08 o 
  -5   0   1      468.78      479.29     13.24 o 
  -4   0   1     5445.30     5518.01     33.26 o 
  -3   0   1      261.18      254.07      8.68 o 
  -2   0   1     4845.04     4721.68     23.62 o 
  -1   0   1     2179.64     2211.00     21.50 o 
   0   0   1       25.13        1.56      0.61 o 
   1   0   1      340.50      314.33      5.03 o 
   2   0   1       35.42       41.56      4.03 o 
   3   0   1     3782.92     3583.69     23.02 o 
   4   0   1      194.41      218.50      7.03 o 
   5   0   1     4308.93     4360.09     42.52 o 
   6   0   1     2751.62     2840.62     39.81 o 
   7   0   1       46.19       43.02     11.91 o 
   8   0   1       32.63       23.85     12.86 o 
   9   0   1      232.73      313.29     25.89 o 
  10   0   1      454.69      457.55     33.96 o 
  11   0   1        0.31       17.98      8.89 o 
 -11   1   1       37.37       45.80     12.12 o 
 -10   1   1      457.77      460.48     28.67 o 
  -9   1   1       18.07       42.21     11.37 o 
  -8   1   1      874.08      824.49     44.29 o 
  -7   1   1      114.24      133.81     13.19 o 
  -6   1   1      235.74      209.30     14.28 o 
  -5   1   1     4929.26     5081.40     42.02 o 
  -4   1   1       31.30       21.11      4.36 o 
  -3   1   1       86.60       84.33      5.60 o 
  -2   1   1       84.41       84.32      4.95 o 
  -1   1   1       35.34       33.74      1.96 o 
   2   1   1     3989.04     4131.44     20.09 o 
   3   1   1     1424.44     1397.38     15.88 o 
   4   1   1     1861.18     2014.45     22.86 o 
   5   1   1      802.28      843.29     26.86 o 
   6   1   1     3465.22     3573.64     39.45 o 
   7   1   1      197.56      235.30     21.08 o 
   8   1   1        1.00       18.35      8.24 o 
   9   1   1       45.17       47.35     16.31 o 
  10   1   1       11.61       22.42      8.01 o 
  11   1   1       32.40       42.88     13.98 o 
 -11   2   1      148.82      155.02     16.17 o 
 -10   2   1      268.75      289.80     18.48 o 
  -9   2   1        2.92       31.71     15.33 o 
  -8   2   1      208.12      232.57     19.16 o 
  -7   2   1       22.39       24.46      9.21 o 
  -6   2   1      965.82      965.89     24.29 o 
  -5   2   1      508.55      563.29     12.87 o 
  -4   2   1     4400.46     4596.07     32.47 o 
  -3   2   1      135.17      111.53      6.22 o 
  -2   2   1      425.72      381.18      7.82 o 
  -1   2   1    15100.78    14239.59     81.71 o 
   0   2   1     8442.64     8714.20     56.80 o 
   1   2   1     2790.83     2612.24     14.84 o 
   2   2   1     6326.30     6535.40     35.24 o 
   3   2   1     6564.81     6652.04     35.83 o 
   4   2   1        2.61        5.92      4.11 o 
   5   2   1      383.53      409.26     13.01 o 
   6   2   1       29.82       29.38      5.91 o 
   7   2   1       19.88       35.02      8.47 o 
   8   2   1      618.96      593.22     23.45 o 
   9   2   1      219.27      216.65     34.31 o 
  10   2   1       88.48       96.66     21.27 o 
  11   2   1      126.36      170.24     28.60 o 
 -11   3   1        5.18       42.88     13.11 o 
 -10   3   1      209.51      227.91     16.55 o 
  -9   3   1      468.41      445.03     20.81 o 
  -8   3   1       17.28       43.30     10.97 o 
  -7   3   1      430.49      409.87     16.56 o 
  -6   3   1      354.86      384.19     19.66 o 
  -5   3   1     1018.97     1118.11     19.85 o 
  -4   3   1        6.91       17.93      5.24 o 
  -3   3   1     1608.39     1510.52     18.20 o 
  -2   3   1     1355.00     1355.40     18.17 o 
  -1   3   1     9082.70     8878.45     57.73 o 
   0   3   1     6108.03     6073.91     27.49 o 
   1   3   1     6214.67     6272.82     29.22 o 
   2   3   1      114.57      109.95      7.48 o 
   3   3   1      706.23      686.03     12.96 o 
   4   3   1     1897.63     1908.09     24.64 o 
   5   3   1      129.59      126.52     16.42 o 
   6   3   1      108.07      117.94      9.50 o 
   7   3   1      373.54      389.30     18.15 o 
   8   3   1       63.00      101.22     14.00 o 
   9   3   1       22.55       25.97      8.10 o 
  10   3   1      422.44      400.32     31.84 o 
  11   3   1        6.05       24.47     12.56 o 
 -11   4   1      191.96      196.51     15.88 o 
 -10   4   1      996.66      997.44     30.41 o 
  -9   4   1        1.72       12.30      8.93 o 
  -8   4   1      428.79      369.19     46.20 o 
  -7   4   1      381.96      403.06     29.19 o 
  -6   4   1       21.60       13.98      8.42 o 
  -5   4   1     1052.24      971.77     21.45 o 
  -4   4   1       13.94       12.93      6.29 o 
  -3   4   1        0.32        7.76      6.99 o 
  -2   4   1    12322.81    11724.70     78.71 o 
  -1   4   1      713.46      784.65     13.86 o 
   0   4   1     1332.84     1262.42     22.05 o 
   1   4   1     6432.57     6410.74     31.48 o 
   2   4   1     1308.49     1282.67     16.46 o 
   3   4   1     4371.07     4400.39     32.68 o 
   4   4   1       12.56       16.85      6.08 o 
   5   4   1       61.24       58.41      6.03 o 
   6   4   1       53.02       69.85     13.62 o 
   7   4   1        6.54       20.08     11.99 o 
   8   4   1       52.37       65.88     16.18 o 
   9   4   1      579.30      583.17     21.77 o 
  10   4   1       66.96      141.63     52.21 o 
  11   4   1       34.04       47.21     14.17 o 
 -11   5   1        0.67       34.91     10.18 o 
 -10   5   1      795.77      819.27     25.85 o 
  -9   5   1     1079.88     1121.31     81.26 o 
  -8   5   1      130.50      132.08     12.86 o 
  -7   5   1       33.77       54.97     25.49 o 
  -6   5   1     2473.84     2448.57     46.84 o 
  -5   5   1      677.37      583.78     20.87 o 
  -4   5   1       44.66       62.25      6.57 o 
  -3   5   1       92.77      142.89      9.30 o 
  -2   5   1      923.19      986.48     29.00 o 
  -1   5   1      926.74      843.90     16.42 o 
   0   5   1      827.66      836.37     14.97 o 
   1   5   1     2965.59     2795.18     21.74 o 
   2   5   1     4473.29     4563.35     39.36 o 
   3   5   1      801.94      784.42     17.72 o 
   4   5   1      966.57      941.00     22.10 o 
   5   5   1      362.59      326.66     16.91 o 
   6   5   1       52.71       62.08      9.52 o 
   7   5   1       45.00       46.32      7.51 o 
   8   5   1       76.90       57.52     20.61 o 
   9   5   1        1.42        9.61      8.74 o 
  10   5   1        0.27       20.19     12.16 o 
  11   5   1       87.85      108.92     19.01 o 
 -10   6   1      671.53      654.90     43.50 o 
  -9   6   1      512.65      490.64     56.80 o 
  -8   6   1      763.58      871.08     50.00 o 
  -7   6   1     3219.34     3234.41     74.94 o 
  -6   6   1       40.83       57.57     14.83 o 
  -5   6   1      149.18      150.46     17.41 o 
  -4   6   1       22.46       23.57      9.71 o 
  -3   6   1        1.85       13.25      5.36 o 
  -2   6   1      212.42      206.92     16.45 o 
  -1   6   1    15712.28    16795.75    146.62 o 
   0   6   1        0.57        5.05      5.39 o 
   1   6   1      785.57      696.24     19.08 o 
   2   6   1       97.83       80.96      8.67 o 
   3   6   1      191.18      194.29     14.71 o 
   4   6   1     1151.97     1151.95     30.54 o 
   5   6   1      327.67      336.88     20.16 o 
   6   6   1      117.30       72.61     11.80 o 
   7   6   1      676.24      712.76     24.52 o 
   8   6   1      223.65      219.84     15.25 o 
   9   6   1        1.12       17.44     13.19 o 
  10   6   1       71.75       56.59     15.30 o 
 -10   7   1       76.42       33.80     19.29 o 
  -9   7   1       17.38       20.59      9.79 o 
  -8   7   1      468.22      389.45     30.46 o 
  -7   7   1      657.63      651.39     27.94 o 
  -6   7   1      200.37      211.75     16.25 o 
  -5   7   1      775.74      724.36     31.94 o 
  -4   7   1        7.79        7.81      8.40 o 
  -3   7   1       37.93       22.34      7.94 o 
  -2   7   1      622.15      671.02     23.32 o 
  -1   7   1     1493.63     1584.83     38.22 o 
   0   7   1     4149.24     4414.30     73.15 o 
   1   7   1     5152.34     5304.67     60.85 o 
   2   7   1      320.91      278.20     15.33 o 
   3   7   1     3191.21     3207.72     66.96 o 
   4   7   1       83.98       88.95     12.73 o 
   5   7   1      262.16      249.74     18.65 o 
   6   7   1       54.67       52.47     10.09 o 
   7   7   1      177.18      211.34     26.06 o 
   8   7   1       20.34       17.22     13.30 o 
   9   7   1      150.70      164.64     33.14 o 
  10   7   1      115.43       86.65     29.24 o 
 -10   8   1       31.15       31.51     19.80 o 
  -9   8   1       66.95       42.63     10.75 o 
  -8   8   1       17.24        9.50     13.77 o 
  -7   8   1      378.61      351.81     23.87 o 
  -6   8   1      109.83      136.04     20.95 o 
  -5   8   1      691.88      615.52     47.32 o 
  -4   8   1      832.98      828.96     61.51 o 
  -3   8   1     1075.51     1084.85     36.72 o 
  -2   8   1       81.52       91.51     16.92 o 
  -1   8   1     1807.80     1884.83     40.70 o 
   0   8   1       24.34       48.29     15.06 o 
   1   8   1        0.72       16.11     17.20 o 
   2   8   1     2107.12     2238.43     52.06 o 
   3   8   1       88.87       80.86     15.11 o 
   4   8   1      262.67      191.74     24.28 o 
   5   8   1     1165.58     1044.17     38.42 o 
   6   8   1       60.28       62.30     15.95 o 
   7   8   1       62.22       43.92     14.21 o 
   8   8   1       80.54      189.37     32.25 o 
   9   8   1       71.30       50.34     46.51 o 
  -9   9   1      204.80      143.48     26.80 o 
  -8   9   1       30.10       19.06      9.93 o 
  -7   9   1      412.22      431.52     45.35 o 
  -6   9   1       35.60       28.44     14.34 o 
  -5   9   1     1437.77     1311.13     43.70 o 
  -4   9   1      147.88      143.83     30.99 o 
  -3   9   1      224.83      286.76     31.91 o 
  -2   9   1      203.30      197.39     17.92 o 
  -1   9   1      439.48      499.75     25.83 o 
   0   9   1       30.24       20.99     11.47 o 
   1   9   1       39.33       71.20     27.09 o 
   2   9   1      140.21      183.74     21.41 o 
   3   9   1       28.74       15.45      7.34 o 
   4   9   1      625.69      590.06     70.75 o 
   5   9   1      150.42      169.33     31.46 o 
   6   9   1       12.02       27.20      9.89 o 
   7   9   1      434.01      377.34    101.08 o 
   8   9   1       46.27       59.98     24.85 o 
   9   9   1        6.88       20.82     13.54 o 
  -9  10   1        1.18       25.10     11.18 o 
  -8  10   1      451.11      428.54     42.26 o 
  -7  10   1       33.95       52.33     13.26 o 
  -6  10   1       21.98       23.55      9.59 o 
  -5  10   1      278.03      292.26     58.23 o 
  -4  10   1       14.90       18.84      9.42 o 
  -3  10   1       10.60       20.36     11.02 o 
  -2  10   1        5.89       32.94      9.88 o 
  -1  10   1       44.34       35.45     12.04 o 
   0  10   1        5.89       11.79      8.24 o 
   1  10   1      192.29      155.90     24.05 o 
   2  10   1        8.82       17.27      8.90 o 
   3  10   1      207.24      225.64     27.80 o 
   4  10   1      107.79      123.82     17.24 o 
   5  10   1       29.62       41.94     18.64 o 
   6  10   1      263.24      265.58     31.43 o 
   7  10   1       10.10       10.32      8.51 o 
   8  10   1        1.74       29.81     14.66 o 
  -8  11   1        2.89       30.04     15.58 o 
  -7  11   1      204.64      177.01     28.87 o 
  -6  11   1     1257.20     1380.65     55.74 o 
  -5  11   1       19.55       35.79     14.31 o 
  -4  11   1     3060.35     3197.21    112.91 o 
  -3  11   1      420.57      466.04     27.55 o 
  -2  11   1        6.80       21.99      9.02 o 
  -1  11   1      500.06      501.34     24.99 o 
   0  11   1       42.27       42.39     10.16 o 
   1  11   1       65.19       55.05     11.49 o 
   2  11   1      854.05      925.74     56.67 o 
   3  11   1       77.37       69.67     12.23 o 
   4  11   1       36.07       41.44     10.10 o 
   5  11   1      372.69      360.82     22.99 o 
   6  11   1       18.37       29.69     12.65 o 
   7  11   1      193.91      149.26     38.53 o 
   8  11   1       40.64       78.88     23.40 o 
  -7  12   1      565.94      607.55     25.46 o 
  -6  12   1      149.47      148.93     33.67 o 
  -5  12   1      599.66      607.71     35.76 o 
  -4  12   1      300.12      281.01     21.28 o 
  -3  12   1       25.61       23.17     12.63 o 
  -2  12   1     1501.99     1613.39     61.49 o 
  -1  12   1      101.34       74.85     21.23 o 
   0  12   1       29.11       35.18     13.31 o 
   1  12   1      235.02      262.74     27.34 o 
   2  12   1      151.76      150.85     22.34 o 
   3  12   1        2.20       25.31      8.10 o 
   4  12   1       74.77       82.70     14.32 o 
   5  12   1      207.68      224.62     38.46 o 
   6  12   1      189.18      221.67     57.07 o 
   7  12   1      187.42      193.64     37.16 o 
  -6  13   1      373.41      456.41     53.92 o 
  -5  13   1       32.27       41.70     18.73 o 
  -4  13   1       27.06       16.32     11.31 o 
  -3  13   1      493.75      514.40     41.02 o 
  -2  13   1      584.83      512.16     31.81 o 
  -1  13   1       35.92       56.23     11.10 o 
   0  13   1      329.58      371.73     23.27 o 
   1  13   1       31.76       33.79     28.05 o 
   2  13   1       36.41       55.75     13.13 o 
   3  13   1      955.64     1011.15     52.99 o 
   4  13   1       94.09      117.01     15.64 o 
   5  13   1      171.36      165.49     52.86 o 
   6  13   1       14.78       41.72     18.29 o 
  -5  14   1       29.68       32.05     15.38 o 
  -4  14   1      520.88      576.68     62.38 o 
  -3  14   1      108.50      151.98     27.23 o 
  -2  14   1        5.73       28.36     12.72 o 
  -1  14   1      244.58      240.43     39.29 o 
   0  14   1       94.08       89.77     14.60 o 
   1  14   1        1.45       22.21     13.65 o 
   2  14   1      364.02      353.82     34.12 o 
   3  14   1      273.28      199.59     38.01 o 
   4  14   1       95.94       64.28     20.80 o 
  -3  15   1       44.44       40.79     17.81 o 
  -2  15   1      173.56      143.65     31.47 o 
  -1  15   1        0.02       18.84     10.23 o 
   0  15   1       76.77       53.66     16.88 o 
   1  15   1      133.40      139.78     20.45 o 
   2  15   1        3.27       62.60     33.28 o 
  -2 -14   2      577.23      511.44     40.96 o 
  -1 -14   2      131.71       90.53     30.23 o 
   0 -14   2       38.18       53.15     17.92 o 
   1 -14   2      599.87      539.94     32.48 o 
   2 -14   2       34.49       32.74     11.35 o 
   3 -14   2        5.34       30.17     12.46 o 
  -4 -13   2        5.14       16.17     12.61 o 
  -3 -13   2      115.92      143.91     23.43 o 
  -2 -13   2        7.65       21.00     12.88 o 
  -1 -13   2       76.64       93.37     35.34 o 
   0 -13   2     1721.49     1863.44     44.56 o 
   1 -13   2        6.26       31.70     11.84 o 
   2 -13   2       32.87       41.58     11.86 o 
   3 -13   2      676.58      705.58     37.14 o 
   4 -13   2      107.76       68.56     17.21 o 
   5 -13   2       68.25       65.29     14.40 o 
  -6 -12   2        1.14        9.74     10.45 o 
  -5 -12   2      144.37      156.43     56.52 o 
  -4 -12   2      159.70       97.15     52.39 o 
  -3 -12   2        1.15       12.80      9.16 o 
  -2 -12   2       18.46       22.91     10.96 o 
  -1 -12   2      506.60      515.70     36.99 o 
   0 -12   2      108.61      118.92     19.56 o 
   1 -12   2       57.84       44.83     13.13 o 
   2 -12   2      659.74      666.58     39.17 o 
   3 -12   2      313.38      336.06     36.45 o 
   4 -12   2      532.38      465.66     27.32 o 
   5 -12   2      196.21      210.65     44.85 o 
   6 -12   2        3.43       49.43     16.38 o 
   7 -12   2       68.68       56.99     21.25 o 
  -7 -11   2       71.38       48.19     19.50 o 
  -6 -11   2        0.08       13.41     11.32 o 
  -5 -11   2      158.81      178.39     23.03 o 
  -4 -11   2       16.66       31.05      9.79 o 
  -3 -11   2      575.95      601.56     37.13 o 
  -2 -11   2       97.37       77.87     20.78 o 
  -1 -11   2      123.62      104.84     21.85 o 
   0 -11   2      254.18      266.05     28.01 o 
   1 -11   2     1089.46     1164.47     47.67 o 
   2 -11   2       47.03       30.04     11.70 o 
   3 -11   2        0.70       14.72     11.94 o 
   4 -11   2      481.05      494.50     41.89 o 
   5 -11   2       18.15       28.86     13.90 o 
   6 -11   2       11.45       36.73     15.03 o 
   7 -11   2       11.78       32.43     12.62 o 
   8 -11   2       71.31       61.18     20.85 o 
  -7 -10   2       23.40       24.58     30.92 o 
  -6 -10   2       72.61       53.17     17.99 o 
  -5 -10   2      468.20      486.83     74.88 o 
  -4 -10   2        8.94        3.36      6.44 o 
  -3 -10   2     1712.16     1678.55     53.28 o 
  -2 -10   2      142.25      121.80     18.04 o 
  -1 -10   2      135.31      138.68     21.00 o 
   0 -10   2      331.21      351.69     24.63 o 
   1 -10   2       27.74       25.62      9.44 o 
   2 -10   2        9.07       19.30     11.52 o 
   3 -10   2       46.55       69.11     17.74 o 
   4 -10   2      289.35      281.18     76.31 o 
   5 -10   2        4.07       23.35     10.20 o 
   6 -10   2      289.50      236.75     40.52 o 
   7 -10   2       31.03       27.19      9.76 o 
   8 -10   2      406.68      444.81     25.35 o 
  -8  -9   2        7.06       18.46     15.27 o 
  -7  -9   2      383.41      395.13     41.07 o 
  -6  -9   2        9.39       25.03     19.07 o 
  -5  -9   2       39.24       34.29     12.31 o 
  -4  -9   2      372.83      399.48     42.24 o 
  -3  -9   2        7.98       22.38      6.46 o 
  -2  -9   2      748.11      771.69     40.20 o 
  -1  -9   2     1264.66     1334.84     48.05 o 
   0  -9   2      151.09      166.27     17.35 o 
   1  -9   2      304.99      373.09     31.26 o 
   2  -9   2      799.30      819.31     54.79 o 
   3  -9   2       15.24       22.29     12.66 o 
   4  -9   2      263.95      272.54     33.14 o 
   5  -9   2        0.92       22.24      8.21 o 
   6  -9   2        1.82        7.95      8.08 o 
   7  -9   2      123.99      136.08     26.24 o 
   8  -9   2        4.26       13.01      9.51 o 
   9  -9   2       38.90       37.14      6.84 o 
  -9  -8   2       83.16       62.41     19.95 o 
  -8  -8   2      211.08      178.62     29.58 o 
  -7  -8   2        1.41       21.42     14.18 o 
  -6  -8   2       35.93       41.20     20.89 o 
  -5  -8   2      137.12      126.64     18.79 o 
  -4  -8   2      298.50      310.87     21.67 o 
  -3  -8   2      676.98      674.37     25.96 o 
  -2  -8   2     1230.37     1167.73     36.47 o 
  -1  -8   2      139.25      152.18     16.13 o 
   0  -8   2       56.89       49.52     14.35 o 
   1  -8   2      349.79      429.17     28.40 o 
   2  -8   2      240.77      267.14     32.96 o 
   3  -8   2      799.23      801.84     38.21 o 
   4  -8   2      445.34      490.45     28.64 o 
   5  -8   2      741.23      758.90     53.22 o 
   6  -8   2        3.69       12.84      9.88 o 
   7  -8   2       17.74       36.11     14.54 o 
   8  -8   2        9.49       21.63     11.06 o 
   9  -8   2       17.00       38.86     12.96 o 
  -9  -7   2       65.71       66.68     21.52 o 
  -8  -7   2       62.76       67.46     20.78 o 
  -7  -7   2       70.26       61.70     24.30 o 
  -6  -7   2      301.08      259.40     23.89 o 
  -5  -7   2       10.49        7.95      3.45 o 
  -4  -7   2       49.71       43.14      9.89 o 
  -3  -7   2     1154.07     1090.85     41.20 o 
  -2  -7   2       45.87       30.72      8.04 o 
  -1  -7   2     1928.01     2025.81     45.43 o 
   0  -7   2     2606.25     2663.63     39.68 o 
   1  -7   2      106.47      122.89     16.91 o 
   2  -7   2     2099.69     2150.17     39.59 o 
   3  -7   2     3472.26     3568.87     67.75 o 
   4  -7   2      141.03      156.07     29.47 o 
   5  -7   2     3725.83     3588.05     80.35 o 
   6  -7   2      711.46      658.24     39.25 o 
   7  -7   2       61.56       54.91     12.61 o 
   8  -7   2      756.31      818.88     62.35 o 
   9  -7   2       37.49       52.26     14.61 o 
  10  -7   2       29.88       37.99     12.53 o 
 -10  -6   2       29.75       46.84     30.16 o 
  -9  -6   2        0.87       12.08     17.33 o 
  -8  -6   2       11.27       17.63     15.30 o 
  -7  -6   2      769.73      664.31     38.07 o 
  -6  -6   2        1.68        4.12     10.33 o 
  -5  -6   2      329.88      322.32     18.17 o 
  -4  -6   2      885.56      859.45     33.01 o 
  -3  -6   2     1234.66     1169.95     41.04 o 
  -2  -6   2     3675.50     3485.86     37.48 o 
  -1  -6   2      231.74      189.75     17.22 o 
   0  -6   2       65.67       99.53     16.45 o 
   1  -6   2     2430.04     2629.81     38.57 o 
   2  -6   2     3096.26     3339.69     47.40 o 
   3  -6   2      532.49      581.28     34.52 o 
   4  -6   2     3948.65     4176.21     79.63 o 
   5  -6   2      189.53      180.15     26.23 o 
   6  -6   2      779.53      769.00     32.47 o 
   7  -6   2     5645.37     5854.52    106.14 o 
   8  -6   2       92.81       74.77     25.69 o 
   9  -6   2        1.00       15.69      9.51 o 
  10  -6   2       73.09       59.65     13.05 o 
 -10  -5   2        0.04       23.27     17.51 o 
  -9  -5   2        3.67        0.00     11.91 o 
  -8  -5   2      209.28      209.65     41.25 o 
  -7  -5   2       34.47       52.65     17.70 o 
  -6  -5   2      171.48      198.84     26.18 o 
  -5  -5   2     1997.21     2040.28     33.13 o 
  -4  -5   2     2697.61     2661.99     30.05 o 
  -3  -5   2      439.83      469.92     13.88 o 
  -2  -5   2      225.42      211.93     21.17 o 
  -1  -5   2        9.38       12.90      5.97 o 
   0  -5   2      149.35      206.30     13.23 o 
   1  -5   2     1012.00     1132.53     35.86 o 
   2  -5   2      302.11      320.10     23.61 o 
   3  -5   2     4828.74     4952.73    113.91 o 
   4  -5   2      562.73      589.69     34.92 o 
   5  -5   2      235.74      239.84     25.98 o 
   6  -5   2     1023.85      983.14     42.40 o 
   7  -5   2        1.16       22.32     11.28 o 
   8  -5   2      192.32      192.99     24.20 o 
   9  -5   2      787.89      794.65     30.44 o 
  10  -5   2        5.27       24.22      8.47 o 
  11  -5   2       41.99       31.65     10.64 o 
 -10  -4   2      197.92      209.57     60.99 o 
  -9  -4   2      622.04      688.32    121.17 o 
  -8  -4   2       70.49       49.81     24.14 o 
  -7  -4   2      303.89      320.51     25.42 o 
  -6  -4   2      278.92      330.33     27.07 o 
  -5  -4   2      152.49      158.83     20.44 o 
  -4  -4   2     2000.58     2101.95     15.59 o 
  -3  -4   2     5890.49     5936.11     51.66 o 
  -2  -4   2      369.32      365.46     17.23 o 
  -1  -4   2      122.21      104.13      6.99 o 
   0  -4   2      836.32      837.99     14.90 o 
   1  -4   2     4346.76     4569.23     36.66 o 
   2  -4   2       32.13       73.23      6.44 o 
   3  -4   2      465.62      484.50     44.37 o 
   4  -4   2     3146.16     3386.43     66.09 o 
   5  -4   2     1485.92     1471.77     49.05 o 
   6  -4   2       22.16       29.04      8.98 o 
   7  -4   2      348.93      289.25     20.26 o 
   8  -4   2      687.56      726.72     44.48 o 
   9  -4   2      131.74      144.22     16.26 o 
  10  -4   2      227.01      219.60     22.53 o 
  11  -4   2      211.96      228.62     22.98 o 
 -11  -3   2      141.07      101.68     39.25 o 
 -10  -3   2      269.82      325.19     87.18 o 
  -9  -3   2       47.87       56.43     38.18 o 
  -8  -3   2       20.01       20.25      5.27 o 
  -7  -3   2      288.12      265.71      8.60 o 
  -6  -3   2      163.87      143.58      7.09 o 
  -5  -3   2        2.04       23.95     10.13 o 
  -4  -3   2      393.49      339.98     27.49 o 
  -3  -3   2      168.73      114.94      9.54 o 
  -2  -3   2       23.86       31.29      6.06 o 
  -1  -3   2      294.95      321.92      9.39 o 
   0  -3   2     2355.16     2254.63     23.37 o 
   1  -3   2    10296.59    10232.88     68.61 o 
   2  -3   2     2903.16     2925.74     23.43 o 
   3  -3   2     2131.69     2161.45     26.44 o 
   4  -3   2      600.77      539.86     22.23 o 
   5  -3   2       59.80       37.14     12.28 o 
   6  -3   2     1450.18     1479.72     47.95 o 
   7  -3   2      385.34      426.24     20.20 o 
   8  -3   2      459.27      456.44     28.02 o 
   9  -3   2       17.14       28.93     10.47 o 
  10  -3   2      117.21      110.81     23.44 o 
  11  -3   2       24.35       37.32     11.97 o 
 -11  -2   2       77.96      141.94     21.38 o 
 -10  -2   2      225.61      247.36     22.07 o 
  -9  -2   2        2.40       27.39     11.76 o 
  -8  -2   2      508.18      522.62     19.66 o 
  -7  -2   2      115.42      135.52     12.01 o 
  -6  -2   2     1917.52     1917.21     31.60 o 
  -5  -2   2     3415.79     3538.52     34.52 o 
  -4  -2   2       50.42       58.56      9.34 o 
  -3  -2   2     5082.53     5094.98     41.85 o 
  -2  -2   2     1980.11     2070.87     20.37 o 
  -1  -2   2      385.38      463.42      8.58 o 
   0  -2   2        8.39       35.24      5.65 o 
   1  -2   2     4158.17     3684.19     26.79 o 
   2  -2   2     2013.68     2021.38     21.51 o 
   3  -2   2      113.42      104.49      8.03 o 
   4  -2   2      761.65      716.57     16.39 o 
   5  -2   2     4492.71     4574.73     67.83 o 
   6  -2   2     1812.85     1770.29     82.55 o 
   7  -2   2      408.23      367.34     19.51 o 
   8  -2   2      580.10      534.92     25.29 o 
   9  -2   2      129.82      216.99     47.53 o 
  10  -2   2        9.95       28.79      9.03 o 
  11  -2   2       55.11       67.78     13.72 o 
 -11  -1   2       46.84       37.02     13.57 o 
 -10  -1   2      163.92      120.45     23.39 o 
  -9  -1   2      316.85      298.66     26.25 o 
  -8  -1   2       18.01       11.21      8.56 o 
  -7  -1   2     1017.66      949.47     30.65 o 
  -6  -1   2      108.95      104.05     10.68 o 
  -5  -1   2       54.69       58.96     12.07 o 
  -4  -1   2     8060.20     8123.02    131.68 o 
  -3  -1   2     3323.49     3446.40     22.61 o 
  -2  -1   2     2858.07     2849.91     21.97 o 
  -1  -1   2     1120.16     1147.33     16.06 o 
   0  -1   2     1173.06     1172.10     13.61 o 
   1  -1   2     1411.15     1323.68     21.14 o 
   2  -1   2       54.21       66.76      5.34 o 
   3  -1   2      301.51      303.79      7.00 o 
   4  -1   2     1041.69     1006.39     14.43 o 
   5  -1   2     1332.88     1496.99     29.24 o 
   6  -1   2      550.77      506.93     17.72 o 
   7  -1   2      600.20      634.23     35.33 o 
   8  -1   2        3.04       22.65      9.04 o 
   9  -1   2       71.68       74.83     12.09 o 
  10  -1   2       51.94       44.76     13.35 o 
  11  -1   2       16.97       15.54     11.39 o 
 -11   0   2       61.24       85.11     24.78 o 
 -10   0   2      163.72      156.02     25.88 o 
  -9   0   2      339.68      338.03     29.53 o 
  -8   0   2      582.02      594.69     25.29 o 
  -7   0   2      155.63      138.00     16.41 o 
  -6   0   2        9.78       15.97      8.90 o 
  -5   0   2     3479.61     3668.18     35.67 o 
  -4   0   2     5597.76     5801.79     48.62 o 
  -3   0   2     1656.38     1642.73     17.41 o 
  -2   0   2     4138.33     4172.09     19.47 o 
  -1   0   2      441.96      466.15      6.57 o 
   0   0   2     1578.67     1572.87     16.83 o 
   1   0   2     9376.59     8969.64     72.44 o 
   2   0   2      882.88     1056.10     14.66 o 
   3   0   2      338.40      298.15      6.92 o 
   4   0   2     1770.07     1708.87     20.69 o 
   5   0   2     1129.36     1176.32     23.96 o 
   6   0   2      288.57      301.63     16.56 o 
   7   0   2     1394.49     1323.08     34.20 o 
   8   0   2      285.39      314.25     17.35 o 
   9   0   2      170.01      134.18     15.83 o 
  10   0   2      167.94      169.77     16.61 o 
  11   0   2       61.54       60.80     14.25 o 
 -11   1   2      377.60      385.21     25.01 o 
 -10   1   2       70.64       51.60     13.18 o 
  -9   1   2       12.09       16.62      7.20 o 
  -8   1   2      245.58      342.25     59.42 o 
  -7   1   2      273.92      316.39     14.58 o 
  -6   1   2      168.07      162.63      9.34 o 
  -5   1   2      691.52      595.86     15.25 o 
  -4   1   2       85.58       96.84      6.81 o 
  -3   1   2     7545.84     7277.75     32.38 o 
  -2   1   2       16.54       17.56      3.84 o 
  -1   1   2     2345.06     2345.46     13.24 o 
   0   1   2     9001.06     8983.38     45.04 o 
   1   1   2      415.73      389.35     10.12 o 
   2   1   2     3303.93     3224.62     17.37 o 
   3   1   2     1930.91     1916.61     20.49 o 
   4   1   2       20.67       26.18      4.79 o 
   5   1   2      158.96      217.99     16.52 o 
   6   1   2        4.21       14.58      8.29 o 
   7   1   2     1590.18     1566.44     78.35 o 
   8   1   2      316.53      316.92     27.35 o 
   9   1   2        0.16       14.35      7.82 o 
  10   1   2       42.02       36.25     10.52 o 
  11   1   2      579.73      604.75     32.91 o 
 -11   2   2       38.37       61.77     15.99 o 
 -10   2   2        3.75       15.42      7.98 o 
  -9   2   2      205.84      212.77     15.10 o 
  -8   2   2        0.36       16.11     10.73 o 
  -7   2   2      183.94      212.12     29.88 o 
  -6   2   2     1408.88     1477.30     60.80 o 
  -5   2   2     1256.68     1289.56     19.04 o 
  -4   2   2     2149.94     1980.20     23.85 o 
  -3   2   2       70.14       68.51      5.19 o 
  -2   2   2      752.65      692.42      9.31 o 
  -1   2   2     5365.83     5035.88     42.49 o 
   0   2   2       37.29       58.50      4.93 o 
   1   2   2      723.32      683.95      9.80 o 
   2   2   2     3738.67     4127.91     21.87 o 
   3   2   2    12562.05    13022.25    129.28 o 
   4   2   2     2142.58     2103.92     26.85 o 
   5   2   2      418.90      388.26     11.06 o 
   6   2   2      754.67      811.70     38.38 o 
   7   2   2     1231.94     1380.84     31.81 o 
   8   2   2       72.36       65.45     10.28 o 
   9   2   2        0.02       21.83      8.28 o 
  10   2   2      413.05      362.79     44.86 o 
  11   2   2       78.52       65.01     17.55 o 
 -11   3   2       19.17       54.30     13.98 o 
 -10   3   2      223.22      195.84     20.60 o 
  -9   3   2       15.98       34.96      9.67 o 
  -8   3   2      169.80      169.05     16.77 o 
  -7   3   2       36.27       39.00     10.34 o 
  -6   3   2      187.91      224.31     28.32 o 
  -5   3   2     4826.66     5168.81     50.18 o 
  -4   3   2      908.31     1118.06     16.67 o 
  -3   3   2       71.63       79.09      6.44 o 
  -2   3   2     8809.07     8355.60     40.14 o 
  -1   3   2     1426.71     1423.06     15.60 o 
   0   3   2      936.75      947.99     13.86 o 
   1   3   2    16395.69    16891.12     69.00 o 
   2   3   2    35907.24    34783.85    404.53 o 
   3   3   2       68.03       64.07      7.42 o 
   4   3   2     3336.77     3382.74     27.72 o 
   5   3   2      185.36      225.86     10.44 o 
   6   3   2      803.75      890.40     37.33 o 
   7   3   2        8.71       20.72      7.77 o 
   8   3   2        0.39        8.12      6.90 o 
   9   3   2      403.67      397.36     51.37 o 
  10   3   2       79.20       91.30     13.51 o 
  11   3   2       41.35       56.92     20.18 o 
 -11   4   2       55.82       61.26     17.59 o 
 -10   4   2      197.84      220.25     20.50 o 
  -9   4   2       44.87       65.02     11.79 o 
  -8   4   2      120.71      121.06     14.22 o 
  -7   4   2      102.46      171.04     15.04 o 
  -6   4   2     3572.13     3673.29     67.05 o 
  -5   4   2      288.33      280.22     23.04 o 
  -4   4   2       23.42       40.67      7.14 o 
  -3   4   2     1010.01     1046.57     15.44 o 
  -2   4   2      243.45      274.13     14.05 o 
  -1   4   2     1536.14     1569.29     17.37 o 
   0   4   2     1686.21     1677.65     18.96 o 
   1   4   2     9677.30     9600.07     42.06 o 
   2   4   2       38.49       61.35      5.47 o 
   3   4   2     2329.65     2381.20     40.08 o 
   4   4   2      520.41      554.38     14.31 o 
   5   4   2      548.56      502.04     28.54 o 
   6   4   2        6.54       11.01      6.32 o 
   7   4   2        3.38       21.27      6.87 o 
   8   4   2      257.99      231.17     15.31 o 
   9   4   2        0.05       20.34      7.31 o 
  10   4   2       16.17       41.07      9.58 o 
 -11   5   2       39.57       47.47     14.89 o 
 -10   5   2      328.63      359.20     22.55 o 
  -9   5   2       50.37       59.01     15.27 o 
  -8   5   2      189.75      215.10     17.84 o 
  -7   5   2     1249.56     1308.85     36.82 o 
  -6   5   2      217.26      230.95     20.00 o 
  -5   5   2      308.35      303.53     11.64 o 
  -4   5   2     1007.49      989.37     17.58 o 
  -3   5   2     2402.57     2611.85     27.67 o 
  -2   5   2     2074.41     2103.30     31.08 o 
  -1   5   2    14986.14    14803.81     93.02 o 
   0   5   2     4342.45     4238.72     25.31 o 
   1   5   2     7256.02     7352.84     43.89 o 
   2   5   2       23.13       31.92      6.15 o 
   3   5   2       35.63       50.68      9.02 o 
   4   5   2     3604.06     3629.44     60.47 o 
   5   5   2       13.75       16.34      6.78 o 
   6   5   2       10.26       10.58      7.90 o 
   7   5   2      303.15      317.23     15.74 o 
   8   5   2       16.85       30.94      8.94 o 
   9   5   2      202.93      229.78     35.51 o 
  10   5   2      231.53      269.82     31.86 o 
  11   5   2        3.31       23.64     20.58 o 
 -10   6   2       99.30       61.73     15.20 o 
  -9   6   2      310.49      317.97     18.94 o 
  -8   6   2       32.18       36.38     16.11 o 
  -7   6   2       91.02       85.44     15.17 o 
  -6   6   2      424.80      421.28     20.54 o 
  -5   6   2     1615.00     1722.78     31.85 o 
  -4   6   2      236.54      243.07     11.52 o 
  -3   6   2     1019.55     1044.43     18.55 o 
  -2   6   2      770.49      795.32     19.27 o 
  -1   6   2     2011.12     2101.70     30.12 o 
   0   6   2     5632.05     5712.90     44.20 o 
   1   6   2     4476.04     4422.75     33.55 o 
   2   6   2      205.89      191.08     20.61 o 
   3   6   2     1997.81     1840.76     59.99 o 
   4   6   2      117.07      104.16     13.23 o 
   5   6   2       97.71       98.51     14.41 o 
   6   6   2      366.57      364.29     32.02 o 
   7   6   2        0.05       14.17      7.37 o 
   8   6   2       80.65       66.73      8.38 o 
   9   6   2      199.32      208.70     18.66 o 
  10   6   2       43.98       44.73     19.51 o 
 -10   7   2        1.47       29.58     18.04 o 
  -9   7   2      432.10      458.15     38.73 o 
  -8   7   2        3.20        6.13      6.33 o 
  -7   7   2     1193.24     1130.17     30.20 o 
  -6   7   2     1527.00     1438.55     48.54 o 
  -5   7   2      269.89      297.52     29.80 o 
  -4   7   2       94.46       89.50      8.76 o 
  -3   7   2      201.14      198.64     25.64 o 
  -2   7   2       47.04       65.13      9.81 o 
  -1   7   2      170.75      135.51     17.23 o 
   0   7   2     4801.52     5084.12    100.18 o 
   1   7   2      109.50      126.35     22.66 o 
   2   7   2     4322.09     4336.63     56.06 o 
   3   7   2      158.39      148.94     13.52 o 
   4   7   2      419.12      413.23     20.93 o 
   5   7   2     1598.69     1559.81     46.70 o 
   6   7   2       72.08      102.09     16.84 o 
   7   7   2        0.07       10.03      5.83 o 
   8   7   2      483.32      484.63     29.77 o 
   9   7   2        4.75       43.12     14.26 o 
  10   7   2        9.36       30.92     13.57 o 
 -10   8   2      175.15      124.29     30.02 o 
  -9   8   2       38.90       37.89     12.23 o 
  -8   8   2      232.73      193.72     32.79 o 
  -7   8   2     2527.31     2409.19     63.59 o 
  -6   8   2      569.16      613.68     44.46 o 
  -5   8   2       11.16       34.89      7.42 o 
  -4   8   2       70.45       74.33     13.80 o 
  -3   8   2       86.69       84.95     16.18 o 
  -2   8   2      281.48      293.51     26.62 o 
  -1   8   2     1040.18      977.13     40.27 o 
   0   8   2     1333.06     1305.07     33.79 o 
   1   8   2      882.92      826.78     38.99 o 
   2   8   2     1403.45     1463.20     39.68 o 
   3   8   2       86.77       85.16     19.69 o 
   4   8   2     2503.57     2425.22     71.01 o 
   5   8   2        1.07       15.36      6.43 o 
   6   8   2       14.35       29.31     12.28 o 
   7   8   2      191.38      174.78     22.02 o 
   8   8   2      114.42      144.46     31.21 o 
   9   8   2        1.58       14.13     15.55 o 
  10   8   2       82.40       77.77     55.68 o 
  -9   9   2       69.34       40.69     18.27 o 
  -8   9   2      771.27      816.63     31.78 o 
  -7   9   2      223.19      383.36     70.52 o 
  -6   9   2       33.36       29.01     10.41 o 
  -5   9   2      139.70      124.60     20.19 o 
  -4   9   2      192.54      175.28     36.32 o 
  -3   9   2      112.12      129.93     16.91 o 
  -2   9   2       14.87       28.88     11.23 o 
  -1   9   2      251.61      278.98     22.11 o 
   0   9   2      767.25      793.63     74.06 o 
   1   9   2       17.95       37.64     12.95 o 
   2   9   2      312.39      293.42     21.79 o 
   3   9   2      836.59      832.67     68.15 o 
   4   9   2        0.20       28.06     10.15 o 
   5   9   2       10.46       12.53     10.30 o 
   6   9   2       45.13       43.94     10.34 o 
   7   9   2       31.06       24.12     16.77 o 
   8   9   2        0.49       14.14      9.65 o 
   9   9   2        1.89       20.36     12.12 o 
  -9  10   2      333.66      372.22     72.92 o 
  -8  10   2       11.77       55.70     26.22 o 
  -7  10   2      415.95      388.92     42.43 o 
  -6  10   2      559.71      512.36     28.83 o 
  -5  10   2       29.83       24.03      8.47 o 
  -4  10   2        7.13       23.11     11.51 o 
  -3  10   2      104.34      148.46     30.65 o 
  -2  10   2       84.12       79.18     17.35 o 
  -1  10   2       53.12       45.83     10.61 o 
   0  10   2       22.75       15.46     12.00 o 
   1  10   2       72.91       44.02     15.52 o 
   2  10   2      488.51      430.41     51.18 o 
   3  10   2      572.56      513.05     32.30 o 
   4  10   2      255.05      245.54     26.80 o 
   5  10   2      177.53      186.37     27.21 o 
   6  10   2      164.44      162.08     20.47 o 
   7  10   2      321.16      305.03     25.25 o 
   8  10   2      120.30       70.84     24.21 o 
   9  10   2        4.64       15.50     12.65 o 
  -8  11   2       11.53       23.01     17.57 o 
  -7  11   2      784.96      749.87     55.07 o 
  -6  11   2      727.33      717.84     40.13 o 
  -5  11   2        3.24        5.14     10.57 o 
  -4  11   2        1.64       17.28     11.93 o 
  -3  11   2      777.89      718.66     35.63 o 
  -2  11   2      106.80      109.45     17.15 o 
  -1  11   2      242.26      241.06     31.20 o 
   0  11   2      230.59      189.95     27.28 o 
   1  11   2      340.18      369.10     26.03 o 
   2  11   2       40.34       51.89     12.92 o 
   3  11   2       38.59       40.97      9.89 o 
   4  11   2       55.55       65.15     15.84 o 
   5  11   2      309.73      302.25     29.22 o 
   6  11   2      177.61      170.81     25.69 o 
   7  11   2       30.89       53.40     22.83 o 
   8  11   2        1.54        1.98     16.79 o 
  -7  12   2      209.88      202.65     32.08 o 
  -6  12   2      420.34      340.44     29.77 o 
  -5  12   2      535.99      572.63     27.20 o 
  -4  12   2       49.59       59.57     14.40 o 
  -3  12   2     1637.58     1728.22     58.12 o 
  -2  12   2       82.43       93.34     13.58 o 
  -1  12   2       51.36       34.41     14.70 o 
   0  12   2      546.33      544.76     40.34 o 
   1  12   2        9.36        5.43      8.68 o 
   2  12   2      234.46      236.81     28.76 o 
   3  12   2      350.26      382.92     25.70 o 
   4  12   2       95.94       77.05     18.22 o 
   5  12   2       21.13       21.34     11.35 o 
   6  12   2       83.75       70.17     20.94 o 
   7  12   2        0.67       34.03     24.46 o 
  -6  13   2      121.39      116.35     23.36 o 
  -5  13   2       14.22       14.46     10.78 o 
  -4  13   2      226.37      240.91     48.29 o 
  -3  13   2      143.56      144.53     35.44 o 
  -2  13   2       90.39       64.31     17.91 o 
  -1  13   2     1185.39     1197.91     60.07 o 
   0  13   2       79.83       58.92     14.48 o 
   1  13   2      150.55      165.22     21.19 o 
   2  13   2      227.85      270.71     26.76 o 
   3  13   2       16.83       26.06     10.33 o 
   4  13   2       30.97       29.87     12.17 o 
   5  13   2      163.69      181.25     26.88 o 
   6  13   2       77.86       90.81     39.02 o 
  -5  14   2      125.01      100.15     21.07 o 
  -4  14   2       48.34      111.02     35.85 o 
  -3  14   2      203.15      150.68     36.71 o 
  -2  14   2       45.26       29.13     15.43 o 
  -1  14   2       54.40       50.42     15.96 o 
   0  14   2      301.10      218.77     41.05 o 
   1  14   2       44.78       62.99     29.36 o 
   2  14   2       60.35       53.56     17.01 o 
   3  14   2       36.97       22.48      7.22 o 
   4  14   2      220.35      183.13     35.65 o 
   5  14   2       21.61       14.60     13.37 o 
  -3  15   2      670.51      619.71     25.84 o 
  -2  15   2       12.65       35.34     19.52 o 
  -1  15   2       12.05       24.65     11.83 o 
   0  15   2       30.82       52.69     23.43 o 
   1  15   2      105.40       85.59     23.43 o 
   2  15   2      107.62      112.81     21.48 o 
   3  15   2        1.78        7.46      5.66 o 
  -1 -14   3       57.91       78.65     15.67 o 
   0 -14   3      247.13      363.31     44.94 o 
   1 -14   3        2.17       62.77     36.40 o 
   2 -14   3       57.39       49.18     13.83 o 
  -4 -13   3      104.58      103.84     26.51 o 
  -3 -13   3        1.18       48.89     41.79 o 
  -2 -13   3      105.73       81.85     25.65 o 
  -1 -13   3     1349.33     1391.62     83.08 o 
   0 -13   3       28.00       36.30     12.55 o 
   1 -13   3        0.39       11.31      9.07 o 
   2 -13   3      437.37      427.51     50.20 o 
   3 -13   3       11.21       24.44     18.91 o 
   4 -13   3       15.72       19.70     10.84 o 
   5 -13   3      349.10      321.39     29.50 o 
  -5 -12   3      952.48      900.62     52.25 o 
  -4 -12   3       38.24       51.69     18.69 o 
  -3 -12   3      222.06      163.18     33.60 o 
  -2 -12   3      615.23      582.93     42.21 o 
  -1 -12   3      150.44      134.25     25.24 o 
   0 -12   3       89.40      115.79     18.85 o 
   1 -12   3     1762.27     1750.08     54.45 o 
   2 -12   3        3.28       26.44     14.03 o 
   3 -12   3      120.98      134.05     25.32 o 
   4 -12   3      638.26      583.71     27.91 o 
   5 -12   3       19.86       35.94     12.80 o 
   6 -12   3       65.41       50.67     17.34 o 
  -6 -11   3       30.23       32.39     16.69 o 
  -5 -11   3        6.01       13.89     22.06 o 
  -4 -11   3      203.24      233.58     44.78 o 
  -3 -11   3        5.78       26.44     10.30 o 
  -2 -11   3      291.85      264.68     46.48 o 
  -1 -11   3      252.46      211.29     24.75 o 
   0 -11   3      222.13      230.91     18.43 o 
   1 -11   3       22.56       16.63      9.71 o 
   2 -11   3        2.93       23.24     10.29 o 
   3 -11   3      474.58      506.93     23.77 o 
   4 -11   3      541.64      554.59     57.04 o 
   5 -11   3      206.60      278.62     42.32 o 
   6 -11   3      106.74      120.99     18.39 o 
   7 -11   3      125.29      105.53     21.42 o 
  -7 -10   3      101.86       75.14     28.81 o 
  -6 -10   3       26.14       41.05     26.10 o 
  -5 -10   3      239.82      204.34     44.76 o 
  -4 -10   3        4.69        9.04      5.78 o 
  -3 -10   3      256.02      281.35     24.24 o 
  -2 -10   3      129.78      129.72     21.50 o 
  -1 -10   3       23.36       29.19     11.75 o 
   0 -10   3       60.93       64.13     20.21 o 
   1 -10   3      353.36      373.48     37.97 o 
   2 -10   3      848.19      820.83     47.12 o 
   3 -10   3       34.39       68.54     14.78 o 
   4 -10   3      736.81      752.09     43.09 o 
   5 -10   3       21.53       34.56     12.96 o 
   6 -10   3       32.02       36.73     12.20 o 
   7 -10   3      225.99      194.79     26.24 o 
   8 -10   3        7.88       23.12     10.15 o 
  -8  -9   3      152.03      119.70     24.55 o 
  -7  -9   3       23.47        6.64     14.42 o 
  -6  -9   3       15.67       23.40     13.91 o 
  -5  -9   3      128.79      150.00     37.60 o 
  -4  -9   3        0.80        6.68      6.26 o 
  -3  -9   3       90.57      104.80     31.06 o 
  -2  -9   3     1714.98     1823.62     46.99 o 
  -1  -9   3       42.60       29.53      9.52 o 
   0  -9   3       18.00       38.43     13.47 o 
   1  -9   3     1116.06     1062.17     41.11 o 
   2  -9   3     1440.53     1463.08     56.39 o 
   3  -9   3     1778.35     1807.78    122.84 o 
   4  -9   3       14.33       17.99     11.61 o 
   5  -9   3        6.74        0.00      8.16 o 
   6  -9   3      108.06      114.84     20.69 o 
   7  -9   3       74.86      108.07     27.55 o 
   8  -9   3       18.29       33.64     13.47 o 
   9  -9   3      262.23      246.74     48.46 o 
  -8  -8   3       29.95       47.87     29.89 o 
  -7  -8   3        1.17       23.93     14.52 o 
  -6  -8   3      681.45      625.64     40.06 o 
  -5  -8   3       13.54       18.59      6.47 o 
  -4  -8   3      190.13      223.20     29.76 o 
  -3  -8   3      319.66      307.57     14.52 o 
  -2  -8   3      189.17      185.74     21.12 o 
  -1  -8   3      176.92      168.78     20.04 o 
   0  -8   3     1741.19     1728.81     47.06 o 
   1  -8   3      375.01      363.89     18.36 o 
   2  -8   3     2003.02     2102.19     57.92 o 
   3  -8   3     1361.25     1308.89     52.75 o 
   4  -8   3      840.59      793.27     30.96 o 
   5  -8   3      266.14      274.27     27.12 o 
   6  -8   3      606.38      565.11     28.18 o 
   7  -8   3      238.80      258.94     32.96 o 
   8  -8   3      101.62      147.79     28.77 o 
   9  -8   3        1.41       13.08      7.94 o 
  -9  -7   3        7.78       25.28     13.00 o 
  -8  -7   3       35.39       17.51     18.30 o 
  -7  -7   3      382.19      442.48     45.14 o 
  -6  -7   3       48.71       44.60     12.45 o 
  -5  -7   3        2.11       12.48      5.50 o 
  -4  -7   3       98.58      112.20      9.71 o 
  -3  -7   3      464.72      450.93     13.62 o 
  -2  -7   3     2337.85     2237.08     46.27 o 
  -1  -7   3     1433.92     1421.60     48.13 o 
   0  -7   3       13.76       18.56      7.89 o 
   1  -7   3      874.68      863.87     50.13 o 
   2  -7   3     1384.91     1284.77     60.13 o 
   3  -7   3      479.43      427.62     47.03 o 
   4  -7   3     1054.28     1078.25     81.32 o 
   5  -7   3       42.93       56.17     15.22 o 
   6  -7   3     1500.50     1416.11     40.78 o 
   7  -7   3      228.09      169.51     20.62 o 
   8  -7   3       37.42       36.81     12.06 o 
   9  -7   3       68.35       72.91     19.09 o 
  10  -7   3      168.58      139.00     19.64 o 
  -9  -6   3       57.36       64.32     29.85 o 
  -8  -6   3      603.92      615.67     38.60 o 
  -7  -6   3        0.01        0.00     10.35 o 
  -6  -6   3       46.37       50.39     16.35 o 
  -5  -6   3       85.59      137.33     33.10 o 
  -4  -6   3      147.51      133.13      9.57 o 
  -3  -6   3       54.11       57.35      6.34 o 
  -2  -6   3      998.58      950.63     20.10 o 
  -1  -6   3      188.02      128.34     13.58 o 
   0  -6   3     1813.06     1856.68     53.25 o 
   1  -6   3       73.31      100.12     22.41 o 
   2  -6   3      885.92      862.56     24.79 o 
   3  -6   3     6857.06     7073.09     81.44 o 
   4  -6   3       25.78       23.17      8.33 o 
   5  -6   3      437.96      438.13     23.14 o 
   6  -6   3      579.96      532.01     29.51 o 
   7  -6   3       32.59       77.93     18.59 o 
   8  -6   3       55.43       36.61     13.74 o 
   9  -6   3      367.39      388.08     23.78 o 
  10  -6   3      111.36      128.60     16.54 o 
 -10  -5   3       12.69       37.12     17.60 o 
  -9  -5   3      359.36      459.51    121.30 o 
  -8  -5   3       13.66       14.99     12.54 o 
  -7  -5   3       48.55       35.34     17.43 o 
  -6  -5   3      755.00      759.86     44.62 o 
  -5  -5   3       68.09       71.35     19.37 o 
  -4  -5   3      435.55      426.52     29.90 o 
  -3  -5   3      250.03      207.44     18.11 o 
  -2  -5   3        0.87       13.95      3.99 o 
  -1  -5   3     2154.36     2270.61     32.06 o 
   0  -5   3     1213.41     1215.09     24.42 o 
   1  -5   3     1217.77     1475.42     48.61 o 
   2  -5   3     8413.73     8669.05     93.76 o 
   3  -5   3      390.66      461.11     19.17 o 
   4  -5   3        3.56       16.87      6.71 o 
   5  -5   3     1761.42     1786.15     76.25 o 
   6  -5   3      454.89      472.03     28.09 o 
   7  -5   3      632.27      630.65     38.90 o 
   8  -5   3     1855.86     1737.27     79.61 o 
   9  -5   3       30.47       40.32     13.41 o 
  10  -5   3      263.62      292.49     26.50 o 
  11  -5   3       11.69       36.02     11.88 o 
 -10  -4   3      250.61      236.68     27.64 o 
  -9  -4   3        0.61        6.63     12.43 o 
  -8  -4   3        7.55        9.47     14.79 o 
  -7  -4   3      159.46      174.38     20.16 o 
  -6  -4   3      125.25      130.53     28.20 o 
  -5  -4   3      331.10      323.27     34.23 o 
  -4  -4   3      721.80      800.51     63.45 o 
  -3  -4   3      779.24      881.90     22.36 o 
  -2  -4   3      395.61      419.76     16.76 o 
  -1  -4   3     1100.16     1078.30     17.87 o 
   0  -4   3     1671.63     1704.89     24.91 o 
   1  -4   3     1754.04     1648.82     28.74 o 
   2  -4   3     1010.80      900.06     19.91 o 
   3  -4   3        1.77       16.93      7.50 o 
   4  -4   3     2377.09     2558.06     45.92 o 
   5  -4   3     1066.42     1084.27     42.69 o 
   6  -4   3       11.28       18.64      9.31 o 
   7  -4   3      509.96      506.55     26.02 o 
   8  -4   3        2.87       29.03     11.10 o 
   9  -4   3      225.45      216.91     24.40 o 
  10  -4   3      142.75       98.33     28.40 o 
  11  -4   3        0.84       29.44     12.59 o 
 -10  -3   3       42.61       27.35     13.82 o 
  -9  -3   3      618.37      790.79     97.20 o 
  -8  -3   3      947.03     1061.03     42.62 o 
  -7  -3   3      212.18      224.84     21.52 o 
  -6  -3   3        1.69       13.28     15.77 o 
  -5  -3   3     2579.14     2642.91     66.25 o 
  -4  -3   3       80.58      107.52     26.60 o 
  -3  -3   3     5908.93     5892.24    128.74 o 
  -2  -3   3     5176.72     5242.47     44.35 o 
  -1  -3   3     1851.41     1873.07     20.79 o 
   0  -3   3      114.81      173.23      6.49 o 
   1  -3   3      947.47      868.64     20.74 o 
   2  -3   3      227.40      247.51      8.38 o 
   3  -3   3      823.30      673.23     24.84 o 
   4  -3   3     1031.35     1142.75     26.18 o 
   5  -3   3     1006.73     1040.50     23.06 o 
   6  -3   3     3582.89     3688.74     77.29 o 
   7  -3   3      118.24      151.39     17.69 o 
   8  -3   3       91.84      118.12     15.53 o 
   9  -3   3      299.35      316.24     25.15 o 
  10  -3   3       94.99      129.57     18.49 o 
  11  -3   3      249.99      264.58     24.48 o 
 -11  -2   3        9.46       31.89     16.81 o 
 -10  -2   3       32.35       39.43     14.20 o 
  -9  -2   3     1229.00     1075.02     60.23 o 
  -8  -2   3      293.52      311.32     23.87 o 
  -7  -2   3      523.49      554.84     21.07 o 
  -6  -2   3      743.61      708.95     92.08 o 
  -5  -2   3     1051.00     1106.82     49.71 o 
  -4  -2   3     6564.07     6923.89     93.52 o 
  -3  -2   3     2650.03     2630.39     39.39 o 
  -2  -2   3      206.44      201.63      7.10 o 
  -1  -2   3      117.36      107.86      6.45 o 
   0  -2   3      321.77      320.64      7.38 o 
   1  -2   3     1702.78     1605.27     18.25 o 
   2  -2   3      416.23      405.00      9.93 o 
   3  -2   3      174.68      201.05      7.85 o 
   4  -2   3      618.81      556.24     23.30 o 
   5  -2   3      199.79      203.31     24.02 o 
   6  -2   3       72.86       94.11     13.49 o 
   7  -2   3     2568.94     2549.25     77.09 o 
   8  -2   3       66.44      107.52     15.13 o 
   9  -2   3       11.95       20.00     12.04 o 
  10  -2   3        3.36       11.50     10.17 o 
  11  -2   3        1.39       19.89     10.11 o 
 -11  -1   3       32.55       41.33     13.27 o 
 -10  -1   3        3.10       28.31     12.22 o 
  -9  -1   3      927.53      924.69     39.24 o 
  -8  -1   3        1.68        7.43      4.91 o 
  -7  -1   3      231.61      212.94     17.39 o 
  -6  -1   3     1081.23     1096.43     28.57 o 
  -5  -1   3      725.12      711.65     13.66 o 
  -4  -1   3     1102.43     1123.17     25.99 o 
  -3  -1   3     2489.53     2564.66     38.69 o 
  -2  -1   3    10857.40    10838.15     82.50 o 
  -1  -1   3     1937.00     1779.10     18.34 o 
   0  -1   3    17204.32    15852.97    150.66 o 
   1  -1   3     2529.54     2557.62     17.23 o 
   2  -1   3     3556.52     3654.29     26.15 o 
   3  -1   3      344.45      390.43      8.36 o 
   4  -1   3       28.29       23.27      7.13 o 
   5  -1   3        1.29       13.43      6.60 o 
   6  -1   3      204.12      202.67     21.32 o 
   7  -1   3      223.02      237.25     17.56 o 
   8  -1   3       29.76       34.65     12.47 o 
   9  -1   3      194.14      190.48     18.29 o 
  10  -1   3       43.16       51.40     14.34 o 
  11  -1   3       58.38       44.09     11.61 o 
 -11   0   3       71.19       65.51     21.92 o 
 -10   0   3        7.69       20.90     14.92 o 
  -9   0   3      183.53      202.29     13.56 o 
  -8   0   3       42.69       42.65     10.50 o 
  -7   0   3       96.20       80.76     15.03 o 
  -6   0   3      614.72      633.37     18.16 o 
  -5   0   3       91.57       92.43     10.34 o 
  -4   0   3     2245.80     2534.48     29.13 o 
  -3   0   3    10151.10    10163.00     56.73 o 
  -2   0   3      146.48      142.14      4.30 o 
  -1   0   3     5201.82     4917.96     22.76 o 
   0   0   3    27814.16    25917.95    110.49 o 
   1   0   3       30.09       26.40      4.47 o 
   2   0   3      869.53      926.42     13.44 o 
   3   0   3     6923.01     6430.27     33.16 o 
   4   0   3       16.01       17.80      5.74 o 
   5   0   3      989.90     1026.74     19.83 o 
   6   0   3     2129.00     2059.51     56.11 o 
   7   0   3      263.12      242.57     16.50 o 
   8   0   3      263.78      259.00     23.56 o 
   9   0   3       88.42       96.38     27.47 o 
  10   0   3       33.64       60.90     16.96 o 
  11   0   3      112.83      142.16     22.44 o 
 -11   1   3        4.99       10.83     11.76 o 
 -10   1   3        9.58       21.75     11.51 o 
  -9   1   3     1036.44     1107.18     59.62 o 
  -8   1   3       25.26       28.44     11.57 o 
  -7   1   3       23.95       38.60      7.48 o 
  -6   1   3      611.24      629.65     27.62 o 
  -5   1   3       13.37        8.95      3.61 o 
  -4   1   3     5667.73     5888.56     47.04 o 
  -3   1   3       44.01       41.51      4.87 o 
  -2   1   3      589.86      512.58      8.30 o 
  -1   1   3      185.52      181.80      5.63 o 
   0   1   3      496.52      437.23      6.62 o 
   1   1   3     1367.45     1334.21     22.73 o 
   3   1   3     3386.80     3282.45     20.30 o 
   4   1   3        4.67       10.97      3.79 o 
   5   1   3     2277.73     2277.57     32.88 o 
   6   1   3      577.50      506.72     24.07 o 
   7   1   3     2342.51     2410.33     46.28 o 
   8   1   3      473.65      437.86     23.63 o 
   9   1   3        0.95       16.22     10.19 o 
  10   1   3       35.74       33.28     12.14 o 
  11   1   3        1.08       18.62      9.59 o 
 -11   2   3       81.03       87.37     19.44 o 
 -10   2   3      636.59      691.57     21.05 o 
  -9   2   3       89.10       89.29     16.85 o 
  -8   2   3      517.22      514.66     24.38 o 
  -7   2   3      369.79      361.15     19.24 o 
  -6   2   3      577.87      615.17     20.58 o 
  -5   2   3     1235.45     1168.26     22.43 o 
  -4   2   3      111.07      143.61      7.56 o 
  -3   2   3      224.82      210.38      6.30 o 
  -2   2   3     1936.25     1755.88     17.65 o 
  -1   2   3       67.71       89.28      7.06 o 
   0   2   3      795.89      934.67     11.83 o 
   1   2   3     5850.74     5890.84     32.00 o 
   2   2   3     7430.00     7674.25     52.99 o 
   3   2   3    10611.68    10688.73     59.99 o 
   4   2   3     8098.60     8168.73     98.13 o 
   5   2   3     1499.62     1586.75     29.45 o 
   6   2   3     1962.04     1868.65     41.92 o 
   7   2   3       18.84        7.64      5.46 o 
   8   2   3        1.64       26.83     10.64 o 
   9   2   3      153.94      137.29     24.32 o 
  10   2   3      164.42      177.67     18.40 o 
  11   2   3       67.48       46.17     13.44 o 
 -11   3   3      110.70      121.15     19.29 o 
 -10   3   3      134.80      132.95     15.47 o 
  -9   3   3      307.21      348.78     26.31 o 
  -8   3   3        2.05       10.56      7.50 o 
  -7   3   3       19.90       41.00     10.23 o 
  -6   3   3      689.04      710.00     34.40 o 
  -5   3   3     1010.30     1058.53     24.65 o 
  -4   3   3       52.06       47.17      5.31 o 
  -3   3   3      275.15      287.20     10.82 o 
  -2   3   3      340.83      347.44      6.28 o 
  -1   3   3        3.46        3.17      3.92 o 
   0   3   3     1112.45     1115.80     12.69 o 
   1   3   3    19831.02    19586.95    137.85 o 
   2   3   3    26672.96    26866.17    182.79 o 
   3   3   3    12270.10    13338.78     69.01 o 
   4   3   3       76.49       98.67      9.19 o 
   5   3   3     1112.27     1009.94     19.59 o 
   6   3   3        5.25       38.50     17.43 o 
   7   3   3      217.61      219.20     23.38 o 
   8   3   3       21.27       34.36     19.77 o 
   9   3   3        2.49       19.73      7.59 o 
  10   3   3       37.43       53.66     10.32 o 
  11   3   3      243.65      276.63     32.88 o 
 -11   4   3      134.44      119.39     52.92 o 
 -10   4   3       92.64      108.14     41.50 o 
  -9   4   3      308.05      291.33     34.30 o 
  -8   4   3      206.87      185.72     22.94 o 
  -7   4   3      805.40      741.45     27.68 o 
  -6   4   3      450.24      465.53     19.26 o 
  -5   4   3      742.73      806.00     37.78 o 
  -4   4   3     5486.68     5993.40     82.78 o 
  -3   4   3      169.13      172.30      9.17 o 
  -2   4   3      124.44      142.04      9.71 o 
  -1   4   3     2379.08     2384.91     13.80 o 
   0   4   3      203.88      179.91      9.94 o 
   1   4   3     1794.75     1759.66     21.96 o 
   2   4   3     2383.82     2329.34     20.41 o 
   3   4   3      597.58      633.97     21.20 o 
   4   4   3      227.01      245.64      9.84 o 
   5   4   3       36.39       19.55      6.44 o 
   6   4   3       76.03       80.53     12.01 o 
   7   4   3      724.91      681.19     25.12 o 
   8   4   3       27.02       25.48     13.63 o 
   9   4   3       79.57       94.94     17.27 o 
  10   4   3       78.75      128.72     25.72 o 
  11   4   3       71.78       59.16     23.92 o 
 -10   5   3       83.31      127.34     31.40 o 
  -9   5   3      807.93      759.93     43.73 o 
  -8   5   3       12.28       31.09      9.68 o 
  -7   5   3      194.08      217.66     18.72 o 
  -6   5   3        8.43       19.58      6.04 o 
  -5   5   3     7471.28     7701.94     58.33 o 
  -4   5   3       10.65        6.70      4.58 o 
  -3   5   3     4833.51     5374.27     53.26 o 
  -2   5   3    13519.81    13915.37    121.27 o 
  -1   5   3      816.20      852.44     12.68 o 
   0   5   3    10414.00    10672.87    127.43 o 
   1   5   3     4385.81     4285.75     29.02 o 
   2   5   3       55.77       28.93      5.02 o 
   3   5   3      228.34      242.27     11.94 o 
   4   5   3     1112.57     1268.58     27.76 o 
   5   5   3      192.59      224.32     20.55 o 
   6   5   3      421.57      426.54     22.71 o 
   7   5   3       80.95       99.74     13.79 o 
   8   5   3        3.91       15.11      8.88 o 
   9   5   3      361.57      345.75     23.01 o 
  10   5   3       23.10       48.28     10.46 o 
  11   5   3       54.75       63.69     28.47 o 
 -10   6   3      223.90      178.50     26.67 o 
  -9   6   3      408.42      456.02     43.50 o 
  -8   6   3       92.83       73.63     28.82 o 
  -7   6   3      374.30      384.32     33.59 o 
  -6   6   3      938.99      951.32     39.97 o 
  -5   6   3       33.31       48.98     16.11 o 
  -4   6   3       14.64       14.57     14.21 o 
  -3   6   3     1200.50     1115.82     21.14 o 
  -2   6   3      106.37      112.28      9.04 o 
  -1   6   3     4573.37     4689.24     39.80 o 
   0   6   3     2233.00     2381.25     31.35 o 
   1   6   3      901.57     1042.20     19.31 o 
   2   6   3     1508.38     1528.39     32.90 o 
   3   6   3     1535.57     1535.50     52.62 o 
   4   6   3       68.17       79.66     14.51 o 
   5   6   3     1006.31      980.65     39.42 o 
   6   6   3        0.05        5.54      5.03 o 
   7   6   3      250.45      265.62     22.59 o 
   8   6   3      331.13      334.45     38.32 o 
   9   6   3       25.10       40.73      9.76 o 
  10   6   3        2.17       10.41      8.98 o 
 -10   7   3      364.24      355.20     66.91 o 
  -9   7   3      144.44      118.06     19.19 o 
  -8   7   3       48.82       38.54     16.75 o 
  -7   7   3        2.48       17.97      6.53 o 
  -6   7   3        0.22       17.27      8.06 o 
  -5   7   3      910.63      909.18     32.80 o 
  -4   7   3     1294.07     1177.97     31.63 o 
  -3   7   3      180.43      192.18     25.18 o 
  -2   7   3      320.83      336.38     22.84 o 
  -1   7   3     1021.96      881.34     27.47 o 
   0   7   3      518.66      533.18     22.49 o 
   1   7   3     5383.37     5380.66    138.94 o 
   2   7   3      964.78     1015.06     26.68 o 
   3   7   3      317.68      317.29     17.60 o 
   4   7   3      522.28      517.67     34.17 o 
   5   7   3      228.37      239.23     14.40 o 
   6   7   3       17.74       37.53     13.49 o 
   7   7   3      355.30      320.44     26.55 o 
   8   7   3       92.46      101.84     28.96 o 
   9   7   3       21.29       36.34      8.47 o 
  10   7   3       89.01      153.54     26.02 o 
 -10   8   3        9.06       35.17     27.22 o 
  -9   8   3      194.57      150.96     46.69 o 
  -8   8   3      201.09      160.46     28.75 o 
  -7   8   3      882.89      853.78     32.29 o 
  -6   8   3      350.34      406.05     50.77 o 
  -5   8   3       11.58       14.30      8.48 o 
  -4   8   3       71.83       45.95      7.74 o 
  -3   8   3     1018.55      952.33     35.56 o 
  -2   8   3      514.43      456.63     17.14 o 
  -1   8   3     2921.61     2973.07     42.48 o 
   0   8   3     2617.49     2663.76     66.46 o 
   1   8   3      186.55      260.31     23.59 o 
   2   8   3      279.07      250.18     24.53 o 
   3   8   3     1672.13     1799.82     40.85 o 
   4   8   3      287.27      329.58     21.16 o 
   5   8   3       17.42       32.07      9.37 o 
   6   8   3      337.72      324.65     30.99 o 
   7   8   3       25.32       27.91     17.19 o 
   8   8   3      115.26      108.41     18.28 o 
   9   8   3        3.38       29.23     17.24 o 
  10   8   3       20.71       38.50     24.10 o 
  -9   9   3      138.44      169.62     34.72 o 
  -8   9   3        0.07       44.89     14.62 o 
  -7   9   3       14.02       20.77      8.57 o 
  -6   9   3     1216.60     1149.77     37.89 o 
  -5   9   3       48.55       54.44     11.30 o 
  -4   9   3        1.08       14.13      8.49 o 
  -3   9   3      438.00      460.87     33.29 o 
  -2   9   3       28.09       43.01     15.22 o 
  -1   9   3     2235.53     2335.75     59.90 o 
   0   9   3       28.66       23.86     13.17 o 
   1   9   3      126.25      115.33     15.82 o 
   2   9   3      805.35      799.27     39.92 o 
   3   9   3        0.63       20.89      9.46 o 
   4   9   3      447.16      405.28     51.16 o 
   5   9   3      147.00      146.91     24.26 o 
   6   9   3       19.16       35.44      9.56 o 
   7   9   3      358.92      396.92     63.88 o 
   8   9   3      192.18      146.34     35.42 o 
   9   9   3        1.18        8.68     12.91 o 
  -9  10   3        0.07       17.51     13.40 o 
  -8  10   3      121.05      116.05     29.36 o 
  -7  10   3      870.07      839.55     30.58 o 
  -6  10   3      185.67      194.16     46.21 o 
  -5  10   3      272.53      298.75     24.60 o 
  -4  10   3       13.63       17.17      4.70 o 
  -3  10   3       39.09       31.81     17.33 o 
  -2  10   3      367.88      392.51     26.17 o 
  -1  10   3       90.55       92.82     19.14 o 
   0  10   3      407.69      353.40     36.51 o 
   1  10   3      911.33      869.90     39.12 o 
   2  10   3      882.89      978.02     52.19 o 
   3  10   3      371.06      357.95     23.02 o 
   4  10   3      477.59      533.72     42.89 o 
   5  10   3       81.73       87.28     16.44 o 
   6  10   3       71.00       54.86      9.60 o 
   7  10   3        0.49        9.16     24.75 o 
   8  10   3       58.24      133.14     50.78 o 
   9  10   3        9.32       22.41     12.76 o 
  -8  11   3      656.37      660.16     50.92 o 
  -7  11   3      178.25      284.87     32.00 o 
  -6  11   3      501.93      494.37     28.12 o 
  -5  11   3      290.45      299.48     36.25 o 
  -4  11   3      165.08      161.71     31.62 o 
  -3  11   3      672.79      565.62     34.37 o 
  -2  11   3      189.25      245.43     42.20 o 
  -1  11   3        7.32       20.61      9.58 o 
   0  11   3      803.52      835.56     35.25 o 
   1  11   3       83.68       63.64     17.19 o 
   2  11   3      191.69      254.22     39.57 o 
   3  11   3     1258.84     1271.95     38.44 o 
   4  11   3       12.32       24.51     10.63 o 
   5  11   3        6.00       10.34      9.58 o 
   6  11   3      275.14      277.85     40.58 o 
   7  11   3        1.41       25.86     33.46 o 
   8  11   3       80.30       53.64     31.86 o 
  -7  12   3      490.71      502.19     53.79 o 
  -6  12   3      279.09      287.41     36.10 o 
  -5  12   3      244.74      254.75     53.60 o 
  -4  12   3      226.38      188.20     33.12 o 
  -3  12   3      758.37      730.28     50.50 o 
  -2  12   3      929.68      939.78     33.18 o 
  -1  12   3      377.61      366.65     27.21 o 
   0  12   3        8.76        8.81      7.02 o 
   1  12   3       13.00       29.46      8.77 o 
   2  12   3      441.58      459.02     52.23 o 
   3  12   3       56.00       56.72     20.97 o 
   4  12   3       41.65       28.39     11.70 o 
   5  12   3      191.39      168.32     31.56 o 
   6  12   3        4.03       17.80     10.62 o 
   7  12   3       93.33       90.10     46.55 o 
  -6  13   3      182.63      227.44     50.41 o 
  -5  13   3      497.32      478.98     21.68 o 
  -4  13   3       60.66       65.71     14.04 o 
  -3  13   3        8.28       27.19     14.75 o 
  -2  13   3      180.10      194.49     25.22 o 
  -1  13   3      339.33      354.72     44.68 o 
   0  13   3      131.15      125.72     22.55 o 
   1  13   3      802.39      846.17     54.11 o 
   2  13   3       34.41       55.84     22.37 o 
   3  13   3       12.24       31.05     10.04 o 
   4  13   3      111.39      106.07     26.37 o 
   5  13   3       10.88       38.99     18.39 o 
   6  13   3        3.36       24.65     18.10 o 
  -5  14   3       19.43       54.96     22.58 o 
  -4  14   3       51.44       60.56     10.79 o 
  -3  14   3      293.97      268.80     46.23 o 
  -2  14   3      110.15       94.00     19.95 o 
  -1  14   3       37.97       37.22     12.97 o 
   0  14   3      586.86      548.52     33.88 o 
   1  14   3       22.17       38.22     13.30 o 
   2  14   3       11.46       18.43     10.71 o 
   3  14   3      323.40      372.03     58.23 o 
   4  14   3       27.01       31.52     11.13 o 
   5  14   3      136.38      158.45     27.88 o 
  -3  15   3       10.38       26.15     16.81 o 
  -2  15   3       26.36       35.69     12.60 o 
  -1  15   3       93.67       50.64     31.63 o 
   0  15   3        0.17       10.50      8.00 o 
   1  15   3      208.69      191.80     30.30 o 
   2  15   3       49.21       93.65     30.10 o 
   3  15   3      183.89      142.00     28.39 o 
  -3 -13   4        0.06       33.10     15.36 o 
  -2 -13   4      346.38      321.05     50.23 o 
  -1 -13   4       25.82       14.17     10.84 o 
   0 -13   4      126.88      137.82     23.92 o 
   1 -13   4      427.44      514.51     30.23 o 
   2 -13   4        8.99       24.96      9.85 o 
   3 -13   4        5.35       29.10      9.54 o 
   4 -13   4      203.04      226.55     33.07 o 
  -4 -12   4       62.51       27.35     14.90 o 
  -3 -12   4       38.54       56.92     20.07 o 
  -2 -12   4       15.08       40.66     10.57 o 
  -1 -12   4      304.76      221.20     41.75 o 
   0 -12   4      802.97      761.91     28.94 o 
   1 -12   4       42.42       46.39     15.60 o 
   2 -12   4        0.20       19.53     10.82 o 
   3 -12   4       70.32      115.57     29.34 o 
   4 -12   4       98.01      109.88     27.54 o 
   5 -12   4      286.83      289.63     35.02 o 
   6 -12   4      215.36      159.55     24.34 o 
  -6 -11   4      157.42      127.90     28.18 o 
  -5 -11   4      120.90       91.68     25.96 o 
  -4 -11   4      726.57      765.30     90.96 o 
  -3 -11   4       79.37       51.61     13.42 o 
  -2 -11   4        3.23       17.53      7.60 o 
  -1 -11   4      938.28      961.35     46.05 o 
   0 -11   4       46.23       41.14     18.55 o 
   1 -11   4       85.90       80.42     19.23 o 
   2 -11   4      271.25      304.86     56.93 o 
   3 -11   4       11.39       32.98     10.68 o 
   4 -11   4      331.22      319.66     35.09 o 
   5 -11   4      229.82      248.63     54.77 o 
   6 -11   4       58.03       74.76     13.99 o 
   7 -11   4       94.04      117.37     43.46 o 
  -7 -10   4      142.46      162.58     52.68 o 
  -6 -10   4       17.56       45.08     11.01 o 
  -5 -10   4      174.35      142.83     34.84 o 
  -4 -10   4      697.95      714.53     54.30 o 
  -3 -10   4      526.24      510.36     21.71 o 
  -2 -10   4      779.81      739.58     30.83 o 
  -1 -10   4      506.04      557.61     37.45 o 
   0 -10   4        7.41       44.38     18.92 o 
   1 -10   4      115.56       87.81     21.13 o 
   2 -10   4      143.22      111.39     25.17 o 
   3 -10   4       40.01       43.05     11.87 o 
   4 -10   4      122.77      127.38     37.80 o 
   5 -10   4       45.72       52.63     17.81 o 
   6 -10   4       80.87       74.30     22.72 o 
   7 -10   4       77.72       83.67     21.09 o 
   8 -10   4      277.20      334.34     46.75 o 
  -7  -9   4        0.78       18.17     14.53 o 
  -6  -9   4      375.08      315.45     55.89 o 
  -5  -9   4        9.53       18.78     11.53 o 
  -4  -9   4      166.67      175.49     35.33 o 
  -3  -9   4      250.38      277.66     23.15 o 
  -2  -9   4      108.36      102.16     35.99 o 
  -1  -9   4     1142.05     1136.92     45.98 o 
   0  -9   4       10.61       22.41     11.41 o 
   1  -9   4      709.71      788.98     31.28 o 
   2  -9   4        6.82       15.55     10.52 o 
   3  -9   4      110.51      136.35     24.74 o 
   4  -9   4       38.56       60.22     15.63 o 
   5  -9   4      138.19      159.99     23.12 o 
   6  -9   4        4.21       21.04     12.14 o 
   7  -9   4       17.04       33.11     13.87 o 
   8  -9   4      715.38      661.61     55.12 o 
  -8  -8   4      170.90      102.50     33.42 o 
  -7  -8   4      566.09      628.18    106.38 o 
  -6  -8   4       15.06        5.80     12.55 o 
  -5  -8   4       65.03       79.74     39.51 o 
  -4  -8   4      500.55      496.34     22.40 o 
  -3  -8   4      486.84      464.79     40.73 o 
  -2  -8   4      170.05      192.87     17.91 o 
  -1  -8   4     1722.32     1654.96     44.24 o 
   0  -8   4      399.97      400.82     34.67 o 
   1  -8   4      446.59      391.10     22.58 o 
   2  -8   4      151.14      156.97     39.40 o 
   3  -8   4       10.72       11.03     11.54 o 
   4  -8   4     1216.81     1181.24     37.63 o 
   5  -8   4       79.78       61.21     18.29 o 
   6  -8   4        5.76       10.70      9.25 o 
   7  -8   4       18.54       23.88     10.69 o 
   8  -8   4      384.32      338.33     26.94 o 
   9  -8   4        7.36       16.45     13.76 o 
  -9  -7   4       52.80      111.74     29.31 o 
  -8  -7   4      108.47      129.64     44.10 o 
  -7  -7   4       39.89       58.96     17.51 o 
  -6  -7   4        0.11       35.05     15.76 o 
  -5  -7   4      445.03      517.14     45.28 o 
  -4  -7   4       40.57       34.77      7.20 o 
  -3  -7   4      328.94      319.33     12.19 o 
  -2  -7   4     1422.14     1479.43     27.47 o 
  -1  -7   4      355.22      329.20     17.33 o 
   0  -7   4      224.71      229.82     19.29 o 
   1  -7   4      808.55      832.66     31.13 o 
   2  -7   4      239.55      231.01     25.96 o 
   3  -7   4     2736.87     2648.09     51.46 o 
   4  -7   4       44.94       57.73     13.46 o 
   5  -7   4      595.71      581.78     28.18 o 
   6  -7   4       31.47       33.26     13.45 o 
   7  -7   4        8.29       36.80     21.61 o 
   8  -7   4      115.13      137.22     25.29 o 
   9  -7   4      197.73      193.89     23.18 o 
  10  -7   4      146.31      179.64     22.98 o 
  -9  -6   4      132.99      123.76     35.73 o 
  -8  -6   4        8.06       26.37     16.71 o 
  -7  -6   4       94.22       58.71     13.65 o 
  -6  -6   4     1006.93      991.50    134.76 o 
  -5  -6   4       16.88       52.98     21.62 o 
  -4  -6   4      137.08      138.08     14.57 o 
  -3  -6   4      146.94      134.65     16.42 o 
  -2  -6   4      776.33      802.94     25.66 o 
  -1  -6   4      536.24      587.43     20.15 o 
   0  -6   4     3500.50     3455.83     98.98 o 
   1  -6   4      272.48      284.47     17.66 o 
   2  -6   4    10840.25    11162.63     89.61 o 
   3  -6   4      905.34      894.58     39.57 o 
   4  -6   4        0.75        9.24     10.52 o 
   5  -6   4     2646.39     2940.87     69.82 o 
   6  -6   4      111.81      124.74     22.81 o 
   7  -6   4      326.62      299.86     29.01 o 
   8  -6   4      385.75      421.02     43.17 o 
   9  -6   4      106.73      100.52     25.73 o 
  10  -6   4        2.68       25.52      9.57 o 
  -9  -5   4       23.33       63.49     19.14 o 
  -8  -5   4       89.71      110.24     20.56 o 
  -7  -5   4      703.62      664.32     57.75 o 
  -6  -5   4       53.88       65.99     18.43 o 
  -5  -5   4       47.75       51.60     25.10 o 
  -4  -5   4      357.48      410.88     61.39 o 
  -3  -5   4      835.30      853.22     23.39 o 
  -2  -5   4      222.35      224.58     13.92 o 
  -1  -5   4      888.00      884.65     20.04 o 
   0  -5   4     1041.59     1019.91     22.31 o 
   1  -5   4      196.39      165.89     17.74 o 
   2  -5   4      865.31      818.45     29.44 o 
   3  -5   4      677.60      681.51     23.69 o 
   4  -5   4     4688.02     5064.25    118.01 o 
   5  -5   4      196.42      244.05     38.62 o 
   6  -5   4      204.41      204.77     21.67 o 
   7  -5   4       10.41       21.99     12.56 o 
   8  -5   4      778.61      837.63     51.10 o 
   9  -5   4        7.31       16.73     10.58 o 
  10  -5   4      209.27      228.68     22.24 o 
 -10  -4   4      118.66      111.38     24.79 o 
  -9  -4   4      168.85      103.84     21.00 o 
  -8  -4   4     1010.63     1071.80     46.12 o 
  -7  -4   4       52.56       52.70     21.12 o 
  -6  -4   4        6.49       32.11     12.62 o 
  -5  -4   4       82.45       94.63     28.55 o 
  -4  -4   4      197.49      209.72     48.47 o 
  -3  -4   4     1472.52     1468.64     24.27 o 
  -2  -4   4      229.94      237.85      8.18 o 
  -1  -4   4       30.70       74.10      9.62 o 
   0  -4   4       97.72      108.73      9.32 o 
   1  -4   4     5229.29     5359.46     60.12 o 
   2  -4   4      719.45      828.80     34.93 o 
   3  -4   4     3960.21     3782.03     59.00 o 
   4  -4   4      101.83      107.40     17.55 o 
   5  -4   4      252.93      276.96     23.46 o 
   6  -4   4     1105.21     1097.89     63.61 o 
   7  -4   4      611.87      694.05     43.32 o 
   8  -4   4      146.57      134.15     32.59 o 
   9  -4   4      153.88      134.84     18.75 o 
  10  -4   4        1.82       24.59     14.60 o 
  11  -4   4      197.37      219.07     25.28 o 
 -10  -3   4      309.76      333.38     46.73 o 
  -9  -3   4      261.16      327.81     34.07 o 
  -8  -3   4       62.31       55.26     22.41 o 
  -7  -3   4      302.99      230.58     27.26 o 
  -6  -3   4      399.14      374.55     31.90 o 
  -5  -3   4      432.57      481.23     28.02 o 
  -4  -3   4       11.85       21.79     14.42 o 
  -3  -3   4      556.14      458.11     19.25 o 
  -2  -3   4       51.32       72.15      8.28 o 
  -1  -3   4      666.10      832.30     12.43 o 
   0  -3   4      117.04      111.47      7.85 o 
   1  -3   4       76.97       83.38      6.39 o 
   2  -3   4     5040.49     5142.82     41.24 o 
   3  -3   4      240.39      216.58     13.58 o 
   4  -3   4        3.31       20.41      6.51 o 
   5  -3   4     1025.73      948.32     41.07 o 
   6  -3   4      849.77      922.06     32.41 o 
   7  -3   4       83.43       43.81     11.13 o 
   8  -3   4      919.47      838.48     37.20 o 
   9  -3   4       59.36       62.96     12.75 o 
  10  -3   4      102.28      140.93     20.76 o 
  11  -3   4       96.08      114.54     33.59 o 
 -10  -2   4      444.99      413.36     33.41 o 
  -9  -2   4      176.02      158.25     55.60 o 
  -8  -2   4        8.29       47.02     22.99 o 
  -7  -2   4     1525.76     1608.82    135.20 o 
  -6  -2   4     1295.71     1303.67     40.96 o 
  -5  -2   4        3.87       26.46     13.72 o 
  -4  -2   4      846.79      768.94     27.62 o 
  -3  -2   4     1109.14     1181.64     63.93 o 
  -2  -2   4      333.59      297.19     18.04 o 
  -1  -2   4      209.12      241.57      8.79 o 
   0  -2   4      100.04      107.36      6.21 o 
   1  -2   4     7446.06     7419.08     37.01 o 
   2  -2   4       81.26      107.02      6.76 o 
   3  -2   4       34.81       52.69      8.61 o 
   4  -2   4     2296.09     2334.61     32.81 o 
   5  -2   4      748.77      827.73     42.20 o 
   6  -2   4       49.61       45.60     18.48 o 
   7  -2   4      520.33      500.27     27.15 o 
   8  -2   4       94.89       87.47     13.50 o 
   9  -2   4      117.76      119.81     12.73 o 
  10  -2   4       78.95       92.62     18.62 o 
  11  -2   4       43.77       52.29     16.40 o 
 -10  -1   4       13.34        6.69     16.06 o 
  -9  -1   4     1332.16     1328.31    124.64 o 
  -8  -1   4     1369.68     1345.60     52.58 o 
  -7  -1   4        9.27       12.61      5.30 o 
  -6  -1   4      723.24      738.40     39.16 o 
  -5  -1   4     1811.00     1855.79     48.52 o 
  -4  -1   4     1551.52     1602.81     40.28 o 
  -3  -1   4    11891.44    12371.49     67.85 o 
  -2  -1   4       68.44       77.26      5.26 o 
  -1  -1   4      157.54      150.52      9.99 o 
   0  -1   4     1635.09     1571.34     18.02 o 
   1  -1   4      695.14      604.37     10.62 o 
   2  -1   4     1669.98     1626.09     23.34 o 
   3  -1   4     1920.33     1778.65     30.27 o 
   4  -1   4     1463.16     1372.61     38.26 o 
   5  -1   4     1088.67     1010.73     20.78 o 
   6  -1   4     1939.20     1947.05     41.75 o 
   7  -1   4      166.16       97.47     18.53 o 
   8  -1   4      796.88      780.89     29.30 o 
   9  -1   4      230.56      273.06     17.41 o 
  10  -1   4        0.08       38.06     15.73 o 
  11  -1   4      169.13      126.94     38.85 o 
 -11   0   4        0.60       16.36     10.96 o 
 -10   0   4      221.36      195.59     22.99 o 
  -9   0   4       65.00       94.92     22.01 o 
  -8   0   4       35.57       23.23      8.64 o 
  -7   0   4      569.38      563.41     17.14 o 
  -6   0   4       57.46       46.90     11.97 o 
  -5   0   4      382.82      347.77     11.87 o 
  -4   0   4      138.42      122.95     11.08 o 
  -3   0   4       16.74       12.08      3.73 o 
  -2   0   4     3635.39     3636.09     25.49 o 
  -1   0   4     6860.73     6960.63     30.74 o 
   0   0   4      317.17      262.48      7.11 o 
   1   0   4     2344.56     2560.84     17.95 o 
   2   0   4     7663.66     7706.00     38.00 o 
   3   0   4       62.03       60.91      7.31 o 
   4   0   4      434.49      409.96     11.89 o 
   5   0   4      512.79      492.80     14.08 o 
   6   0   4      285.23      294.20     14.64 o 
   7   0   4      273.14      304.16     20.39 o 
   8   0   4      603.39      627.35     24.79 o 
   9   0   4      149.59      171.14     15.11 o 
  10   0   4       56.18       78.52     15.24 o 
  11   0   4       24.66       25.21      7.67 o 
 -11   1   4        8.65       25.93     14.92 o 
 -10   1   4      157.45      141.69     23.65 o 
  -9   1   4       44.93       50.59     11.90 o 
  -8   1   4      216.58      228.44     15.37 o 
  -7   1   4      131.12      115.37     14.33 o 
  -6   1   4        4.06       13.82      4.77 o 
  -5   1   4     1064.48     1000.78     26.32 o 
  -4   1   4     5252.46     5577.63     49.91 o 
  -3   1   4     1004.02     1165.90     20.37 o 
  -2   1   4      812.73      839.94     13.55 o 
  -1   1   4     2637.77     2333.85     22.08 o 
   0   1   4     1306.16     1387.18     15.11 o 
   1   1   4       56.43       50.09      6.15 o 
   2   1   4     5083.01     5141.12     29.04 o 
   3   1   4     2861.80     2840.34     23.20 o 
   4   1   4     1518.64     1490.18     35.09 o 
   5   1   4      265.30      235.12     11.69 o 
   6   1   4     1480.69     1327.87     46.95 o 
   7   1   4      875.18      892.91     45.92 o 
   8   1   4       24.45       47.03      9.78 o 
   9   1   4      202.82      211.28     24.03 o 
  10   1   4      258.56      264.99     25.06 o 
  11   1   4       49.89       71.79     15.46 o 
 -11   2   4      212.88      266.15     31.32 o 
 -10   2   4       26.57       36.08     19.78 o 
  -9   2   4      466.53      447.09     26.75 o 
  -8   2   4      397.58      402.86     15.57 o 
  -7   2   4       76.34       74.50     12.03 o 
  -6   2   4      329.95      348.01     12.36 o 
  -5   2   4      123.91       80.98     10.20 o 
  -4   2   4     2684.15     2853.18     25.84 o 
  -3   2   4     3392.79     3466.20     24.17 o 
  -2   2   4     1320.98     1256.65     19.23 o 
  -1   2   4     3830.82     3694.78     20.52 o 
   0   2   4      209.83      201.20      8.53 o 
   1   2   4      349.35      268.21      8.23 o 
   2   2   4      174.65      176.17      7.34 o 
   3   2   4       59.22       54.44      6.06 o 
   4   2   4       42.35       25.96      8.38 o 
   5   2   4      830.73      810.35     23.43 o 
   6   2   4       15.78       30.65      8.48 o 
   7   2   4      349.95      321.74     22.30 o 
   8   2   4     1215.13     1259.88     37.55 o 
   9   2   4       48.16       40.69     11.55 o 
  10   2   4       34.16       50.27     29.58 o 
  11   2   4       54.30       54.98     16.28 o 
 -11   3   4      117.71      151.55     53.55 o 
 -10   3   4      431.02      455.69     23.68 o 
  -9   3   4      148.96      168.93     17.32 o 
  -8   3   4       43.88       53.94     12.82 o 
  -7   3   4       92.30       92.18     14.53 o 
  -6   3   4      920.77      879.85     32.41 o 
  -5   3   4        9.93        3.37      3.91 o 
  -4   3   4     4903.30     4692.52     43.13 o 
  -3   3   4      781.22      819.45     14.08 o 
  -2   3   4     1766.46     1718.76     24.47 o 
  -1   3   4     1927.68     1819.61     24.75 o 
   0   3   4     1593.12     1604.41     16.85 o 
   1   3   4     1186.52     1171.28     13.69 o 
   2   3   4     1412.32     1511.26     23.21 o 
   3   3   4      676.98      688.63     13.58 o 
   4   3   4     1510.08     1539.64     24.65 o 
   5   3   4     3401.46     3554.31     38.96 o 
   6   3   4       59.27       57.71     17.27 o 
   7   3   4      585.50      546.71     41.94 o 
   8   3   4       18.20       21.60      9.49 o 
   9   3   4      209.53      209.37     21.84 o 
  10   3   4      279.92      300.22     18.23 o 
  11   3   4       11.67       19.12      8.88 o 
 -10   4   4       90.04       73.53     11.44 o 
  -9   4   4       32.22       28.68      8.49 o 
  -8   4   4      728.62      717.52     33.10 o 
  -7   4   4      134.49      134.46     12.91 o 
  -6   4   4        7.54       20.02      8.14 o 
  -5   4   4     2145.18     2013.25     33.41 o 
  -4   4   4       84.70       83.99      6.88 o 
  -3   4   4      284.04      257.90     10.76 o 
  -2   4   4     2045.46     1800.73     27.62 o 
  -1   4   4     2218.67     2198.95     24.92 o 
   0   4   4       66.94       70.07      6.36 o 
   1   4   4      829.15      771.01     17.33 o 
   2   4   4      351.61      353.90     15.59 o 
   3   4   4      163.84      229.58      9.42 o 
   4   4   4     1456.65     1486.28     23.60 o 
   5   4   4     2500.90     2503.00     33.77 o 
   6   4   4     3179.23     3231.54     62.69 o 
   7   4   4       91.61      126.74     17.71 o 
   8   4   4       66.75       79.74     12.52 o 
   9   4   4       50.08       89.21     22.55 o 
  10   4   4        6.48       24.13     11.28 o 
  11   4   4        0.21       23.13     13.85 o 
 -10   5   4      193.65      174.65     27.26 o 
  -9   5   4      356.22      389.63     45.09 o 
  -8   5   4       19.57       25.63      8.42 o 
  -7   5   4       50.73       34.87      9.55 o 
  -6   5   4     2313.48     2284.08     55.21 o 
  -5   5   4        5.98       10.08      4.33 o 
  -4   5   4      181.36      146.28     10.49 o 
  -3   5   4     2782.00     2654.61     26.63 o 
  -2   5   4     1407.15     1303.05     23.20 o 
  -1   5   4      266.63      277.19     12.56 o 
   0   5   4     1805.40     1803.50     20.28 o 
   1   5   4     2492.67     2655.47     23.10 o 
   2   5   4       18.70       31.18      5.32 o 
   3   5   4        2.35        8.48      6.76 o 
   4   5   4     1604.49     1540.01     35.56 o 
   5   5   4     2173.51     2157.05     36.39 o 
   6   5   4      455.90      456.14     26.87 o 
   7   5   4       35.07       38.29     10.15 o 
   8   5   4      577.71      576.19     22.70 o 
   9   5   4        3.89       25.71     12.93 o 
  10   5   4        7.18       21.27     14.92 o 
  11   5   4       19.99       38.59     14.05 o 
 -10   6   4      335.78      380.63     27.08 o 
  -9   6   4       78.70       61.14     24.86 o 
  -8   6   4      311.46      335.64     27.32 o 
  -7   6   4      892.18      830.85     22.04 o 
  -6   6   4      224.57      191.95     20.20 o 
  -5   6   4        8.51        7.38      6.49 o 
  -4   6   4     4442.72     4474.97     45.25 o 
  -3   6   4      220.33      288.33     10.94 o 
  -2   6   4     2387.68     2629.43     21.82 o 
  -1   6   4     3639.23     3946.29     38.52 o 
   0   6   4      384.70      400.23     18.78 o 
   1   6   4     4147.40     4218.67     32.72 o 
   2   6   4      352.02      388.10     16.15 o 
   3   6   4      748.03      771.09     18.73 o 
   4   6   4     1630.84     1681.09     41.72 o 
   5   6   4        1.94        7.97      7.88 o 
   6   6   4       75.72       59.81     16.20 o 
   7   6   4      233.29      241.45     36.08 o 
   8   6   4       14.49       19.46      7.17 o 
   9   6   4        2.29       15.82      6.88 o 
  10   6   4       72.99       80.61     16.52 o 
 -10   7   4       32.98       33.19     15.41 o 
  -9   7   4      248.91      233.71     29.09 o 
  -8   7   4       44.50       68.90     14.03 o 
  -7   7   4      971.80      793.73     31.60 o 
  -6   7   4       50.14       46.76      8.88 o 
  -5   7   4     1891.69     1924.36     42.95 o 
  -4   7   4       98.63       69.26     10.35 o 
  -3   7   4     1197.52     1112.91     27.20 o 
  -2   7   4     1339.27     1403.19     26.79 o 
  -1   7   4       42.41       16.21      8.47 o 
   0   7   4       28.11       23.67      7.87 o 
   1   7   4      862.39      899.12     38.98 o 
   2   7   4      183.36      235.90     13.13 o 
   3   7   4      115.17      131.34     17.83 o 
   4   7   4       14.11       26.51      8.44 o 
   5   7   4       52.49       40.24     12.40 o 
   6   7   4      505.48      465.95     20.27 o 
   7   7   4       14.81       26.87     11.08 o 
   8   7   4       33.49       47.96      9.64 o 
   9   7   4      140.24      142.39     14.33 o 
  10   7   4        1.92       36.51     32.56 o 
  -9   8   4      382.69      386.13     28.75 o 
  -8   8   4      304.68      289.75     28.00 o 
  -7   8   4      187.63      167.40     23.60 o 
  -6   8   4      550.83      484.19     28.74 o 
  -5   8   4     2217.89     2077.28     52.03 o 
  -4   8   4      231.40      192.11     25.35 o 
  -3   8   4     1878.30     2014.48     34.39 o 
  -2   8   4      133.19      146.40     16.19 o 
  -1   8   4     1024.22     1016.56     19.54 o 
   0   8   4      691.02      662.16     22.12 o 
   1   8   4      249.46      259.18     19.34 o 
   2   8   4     1429.83     1519.87     35.26 o 
   3   8   4     2442.60     2400.91    118.84 o 
   4   8   4       49.21      100.05     14.96 o 
   5   8   4      829.24      873.67     39.39 o 
   6   8   4       12.09       10.54     10.74 o 
   7   8   4      176.24      206.25     36.31 o 
   8   8   4      217.68      221.17     38.88 o 
   9   8   4       61.48       40.93      8.78 o 
  10   8   4       30.99       26.05     10.51 o 
  -9   9   4       50.91       36.38     13.17 o 
  -8   9   4        4.37       39.75     14.47 o 
  -7   9   4      379.96      376.68     51.32 o 
  -6   9   4      436.57      445.29     18.57 o 
  -5   9   4      192.44      201.37     21.50 o 
  -4   9   4        9.55       16.85      5.82 o 
  -3   9   4       74.96       94.26     15.39 o 
  -2   9   4     1406.06     1466.32     54.39 o 
  -1   9   4     1012.17     1166.23     46.66 o 
   0   9   4      744.41      686.86     32.97 o 
   1   9   4      170.99      176.25     16.91 o 
   2   9   4      176.82      196.18     14.62 o 
   3   9   4      376.04      412.52     42.95 o 
   4   9   4      962.35     1031.82     43.42 o 
   5   9   4       33.40       20.19      8.71 o 
   6   9   4        0.18        7.23      9.20 o 
   7   9   4      235.40      199.14     27.72 o 
   8   9   4        0.41       26.41      9.13 o 
   9   9   4       46.26       23.96     12.56 o 
  -9  10   4        6.35        7.22      7.49 o 
  -8  10   4      211.30      219.88     31.58 o 
  -7  10   4       25.99       50.10     59.16 o 
  -6  10   4      214.48      231.60     38.22 o 
  -5  10   4      180.85      186.48     25.65 o 
  -4  10   4     1220.34     1112.48     42.81 o 
  -3  10   4       31.72       17.35      7.87 o 
  -2  10   4       25.61       19.71     15.48 o 
  -1  10   4       65.15       67.34     17.57 o 
   0  10   4     1485.26     1538.71    124.96 o 
   1  10   4      116.38      114.56     17.29 o 
   2  10   4      358.18      388.73     23.73 o 
   3  10   4      134.51      148.83     25.53 o 
   4  10   4      133.68      157.65     23.52 o 
   5  10   4       13.45       11.08      8.57 o 
   6  10   4      153.96      128.04     20.20 o 
   7  10   4       42.47       16.95      7.85 o 
   8  10   4       82.66       83.92     22.97 o 
   9  10   4       81.33       67.71     23.71 o 
  -8  11   4       73.14       73.75     27.09 o 
  -7  11   4      133.58      110.97     36.98 o 
  -6  11   4     1252.15     1164.13     63.13 o 
  -5  11   4       39.85       20.13      6.75 o 
  -4  11   4      826.84      839.46     27.01 o 
  -3  11   4      550.35      509.82     37.72 o 
  -2  11   4      110.14       95.15     27.72 o 
  -1  11   4      484.51      522.87     38.28 o 
   0  11   4        4.18       16.83     12.93 o 
   1  11   4        0.21        6.23     12.73 o 
   2  11   4      405.39      337.66     27.91 o 
   3  11   4       29.10       12.81     14.85 o 
   4  11   4       43.27       48.08     26.51 o 
   5  11   4      107.98       97.28     18.65 o 
   6  11   4       10.09       19.07      8.43 o 
   7  11   4       54.77       59.27     18.38 o 
   8  11   4        5.34       10.26      9.86 o 
  -7  12   4      227.25      267.01     67.67 o 
  -6  12   4      211.96      179.64     62.65 o 
  -5  12   4      226.09      241.62     30.66 o 
  -4  12   4      450.29      441.67     59.16 o 
  -3  12   4        0.49       18.84     12.53 o 
  -2  12   4     3826.75     4018.65     68.05 o 
  -1  12   4        0.40        1.14      8.87 o 
   0  12   4        0.19       19.47      8.91 o 
   1  12   4     1537.96     1538.16     51.23 o 
   2  12   4        0.19       25.59      8.55 o 
   3  12   4      237.93      202.15     18.14 o 
   4  12   4      307.61      315.44     36.28 o 
   5  12   4        0.47       18.62     10.18 o 
   6  12   4        1.36       34.43     10.37 o 
   7  12   4       15.42       74.18     23.75 o 
  -6  13   4      388.20      447.44     42.72 o 
  -5  13   4      139.40      147.23     35.83 o 
  -4  13   4       50.29       44.94     13.47 o 
  -3  13   4      269.35      228.06     25.87 o 
  -2  13   4       26.05       37.68     20.22 o 
  -1  13   4       11.52       23.01      9.49 o 
   0  13   4     1410.65     1453.41    135.76 o 
   1  13   4      127.70      119.32     22.58 o 
   2  13   4      387.47      397.16     44.56 o 
   3  13   4      269.63      323.33     21.84 o 
   4  13   4      123.28      144.31     24.76 o 
   5  13   4       99.01       93.95     25.08 o 
   6  13   4      205.10      172.53     26.31 o 
  -5  14   4       80.58      113.38     31.12 o 
  -4  14   4        1.45       27.64     20.33 o 
  -3  14   4       97.66       93.91     20.99 o 
  -2  14   4      108.84      145.60     26.80 o 
  -1  14   4       27.79       24.91     11.91 o 
   0  14   4        8.90       22.32     11.08 o 
   1  14   4      103.69      122.13     16.87 o 
   2  14   4      127.46      139.17     21.46 o 
   3  14   4       58.79       57.18     11.98 o 
   4  14   4       22.77       28.23     10.29 o 
   5  14   4      157.68      194.75     43.26 o 
  -3  15   4       33.02       48.24     16.77 o 
  -2  15   4       50.20       37.33     10.52 o 
  -1  15   4       47.02       31.08     12.54 o 
   0  15   4        4.57       30.89     14.23 o 
   1  15   4       93.31       97.47     18.72 o 
   2  15   4       10.61       22.18     19.95 o 
   3  15   4       22.23       29.48     17.47 o 
  -1 -13   5      168.70      135.18     22.41 o 
   0 -13   5      367.70      387.86     59.77 o 
   1 -13   5        4.25       26.23     16.70 o 
   2 -13   5      118.08      123.42     23.63 o 
   3 -13   5      207.60      261.58     31.00 o 
  -3 -12   5       20.35       29.84     15.82 o 
  -2 -12   5        2.01        8.36      8.64 o 
  -1 -12   5      443.07      417.59     44.94 o 
   0 -12   5       33.74       45.97     14.07 o 
   1 -12   5        0.07       38.19     22.43 o 
   2 -12   5      572.32      591.67     40.57 o 
   3 -12   5       48.87       68.10     15.66 o 
   4 -12   5      284.06      277.45     39.94 o 
   5 -12   5      327.22      284.40     31.76 o 
  -5 -11   5      233.86      236.02     54.11 o 
  -4 -11   5       18.67       50.61     18.05 o 
  -3 -11   5       11.01       23.10     18.31 o 
  -2 -11   5       40.98       60.48     21.97 o 
  -1 -11   5       11.04       24.35      9.45 o 
   0 -11   5       41.62       28.72     10.16 o 
   1 -11   5        3.83       21.24     10.11 o 
   2 -11   5      110.77      131.35     18.77 o 
   3 -11   5       21.14       45.08     11.99 o 
   4 -11   5       81.46      129.18     27.26 o 
   5 -11   5       84.56      109.83     23.48 o 
   6 -11   5      819.99      833.41     42.70 o 
  -6 -10   5      231.03      169.53     52.10 o 
  -5 -10   5      111.37      102.99     52.21 o 
  -4 -10   5       57.47       35.70     17.28 o 
  -3 -10   5      255.04      262.41     34.61 o 
  -2 -10   5      106.67      120.09     19.55 o 
  -1 -10   5       41.28       43.80     13.48 o 
   0 -10   5      760.27      791.19     35.53 o 
   1 -10   5      147.24      205.24     23.80 o 
   2 -10   5       87.03       63.61     23.71 o 
   3 -10   5       44.05       48.26     17.92 o 
   4 -10   5        1.63        6.92     14.38 o 
   5 -10   5       72.26       87.58     19.07 o 
   6 -10   5        0.29       29.87     12.17 o 
   7 -10   5       17.14       29.26     15.29 o 
  -7  -9   5      557.04      452.84     42.79 o 
  -6  -9   5        3.25       28.91     18.06 o 
  -5  -9   5      132.74      138.17     32.97 o 
  -4  -9   5      820.34      767.46    140.77 o 
  -3  -9   5     1086.39     1118.79     32.61 o 
  -2  -9   5      545.98      564.88     29.66 o 
  -1  -9   5     5649.14     5888.13     78.34 o 
   0  -9   5      415.53      401.41     24.86 o 
   1  -9   5      150.19      206.41     21.19 o 
   2  -9   5      580.24      547.45     25.18 o 
   3  -9   5      293.58      253.91     35.50 o 
   4  -9   5      592.54      560.05     32.74 o 
   5  -9   5       11.67       19.14     15.98 o 
   6  -9   5        0.86       21.63     10.75 o 
   7  -9   5       34.88       43.82     15.63 o 
   8  -9   5       22.04        9.69     15.30 o 
  -8  -8   5       35.18       14.41     12.26 o 
  -7  -8   5        0.52        0.00     14.98 o 
  -6  -8   5       25.26        9.81     11.53 o 
  -5  -8   5      610.25      607.01     61.43 o 
  -4  -8   5      251.36      316.50     71.06 o 
  -3  -8   5        0.75        2.68      5.42 o 
  -2  -8   5     1606.64     1634.19     49.00 o 
  -1  -8   5       91.37       61.55     11.13 o 
   0  -8   5     2326.65     2190.71     55.81 o 
   1  -8   5     1074.14     1033.17     37.61 o 
   2  -8   5     2620.70     2562.01     64.58 o 
   3  -8   5       92.11       68.34     17.25 o 
   4  -8   5      120.10       84.85     19.92 o 
   5  -8   5       47.03       67.00     15.59 o 
   6  -8   5        3.30       26.46     11.04 o 
   7  -8   5        0.65       17.65      8.66 o 
   8  -8   5        5.82       33.62     13.00 o 
   9  -8   5      179.07      213.57     32.26 o 
  -8  -7   5        1.28       19.75     15.11 o 
  -7  -7   5       38.13       43.47     21.29 o 
  -6  -7   5      358.05      330.56     61.58 o 
  -5  -7   5       22.02       52.60     25.70 o 
  -4  -7   5      160.92      162.16     31.00 o 
  -3  -7   5       45.48       46.66      7.55 o 
  -2  -7   5     1038.39     1025.09     34.90 o 
  -1  -7   5      856.38      793.20     43.48 o 
   0  -7   5      336.63      387.50     21.21 o 
   1  -7   5      123.17      131.45     15.70 o 
   2  -7   5     1699.31     1572.37     87.50 o 
   3  -7   5      739.96      659.55     29.39 o 
   4  -7   5       17.84       36.19     19.86 o 
   5  -7   5      838.39      762.06     47.43 o 
   6  -7   5      524.96      537.72     48.24 o 
   7  -7   5        0.35       13.04      8.98 o 
   8  -7   5      374.60      392.72     31.31 o 
   9  -7   5      204.83      195.07     26.66 o 
  -9  -6   5       29.65       37.27     12.47 o 
  -8  -6   5       87.67       89.27     26.73 o 
  -7  -6   5       11.37       30.77     11.32 o 
  -6  -6   5        9.74       18.82     15.02 o 
  -5  -6   5       27.22       63.09     23.97 o 
  -4  -6   5      333.35      269.32     18.79 o 
  -3  -6   5        4.72        6.50      2.90 o 
  -2  -6   5      643.66      596.58     22.42 o 
  -1  -6   5      590.46      555.53     47.35 o 
   0  -6   5      716.67      680.22     28.79 o 
   1  -6   5      271.58      228.65     17.07 o 
   2  -6   5      447.61      382.46     18.33 o 
   3  -6   5       47.54       41.41     11.73 o 
   4  -6   5      357.66      291.33     22.20 o 
   5  -6   5      107.56      108.38     24.33 o 
   6  -6   5       54.37       74.77     16.19 o 
   7  -6   5      896.70      821.91     35.99 o 
   8  -6   5      176.89      145.96     26.96 o 
   9  -6   5       16.29       30.35     13.33 o 
  10  -6   5      421.23      418.33     27.48 o 
  -9  -5   5       67.40       83.75     20.97 o 
  -8  -5   5      792.73      794.67     74.84 o 
  -7  -5   5       52.85       42.63     16.97 o 
  -6  -5   5       50.95       31.99     17.56 o 
  -5  -5   5      417.11      373.59     68.11 o 
  -4  -5   5       44.64       53.03     17.17 o 
  -3  -5   5      809.39      802.75     30.37 o 
  -2  -5   5     1521.34     1555.82     37.76 o 
  -1  -5   5     2208.64     2183.94     27.77 o 
   0  -5   5      323.87      369.05     15.93 o 
   1  -5   5        3.73       25.18      9.41 o 
   2  -5   5        0.17       14.72     16.64 o 
   3  -5   5     3034.65     2874.67     95.33 o 
   4  -5   5      371.10      333.40     24.39 o 
   5  -5   5        0.19       14.51      6.83 o 
   6  -5   5      320.04      334.92     22.44 o 
   7  -5   5       99.62      144.27     24.83 o 
   8  -5   5      292.87      304.40     26.19 o 
   9  -5   5      515.51      529.70     39.28 o 
  10  -5   5       98.82      105.57     27.99 o 
  -9  -4   5      220.14      256.48     41.70 o 
  -8  -4   5      162.45      141.55     23.38 o 
  -7  -4   5        9.55       39.59     14.65 o 
  -6  -4   5      292.17      335.63     27.31 o 
  -5  -4   5       10.19       12.11      9.93 o 
  -4  -4   5      587.87      537.18     29.01 o 
  -3  -4   5     1273.52     1357.40     74.81 o 
  -2  -4   5      413.47      510.19     36.57 o 
  -1  -4   5     1378.50     1393.05     26.99 o 
   0  -4   5       12.53       17.71      5.25 o 
   1  -4   5       20.16       16.46      6.96 o 
   2  -4   5     1901.31     1680.48     32.02 o 
   3  -4   5     1318.94     1284.09     69.70 o 
   4  -4   5       15.17       17.80      8.96 o 
   5  -4   5       46.21       35.46     11.05 o 
   6  -4   5       23.29       27.26      7.45 o 
   7  -4   5      212.83      173.80     39.72 o 
   8  -4   5      109.13      120.58     21.64 o 
   9  -4   5      377.83      302.20     38.23 o 
  10  -4   5      165.58      148.79     33.18 o 
 -10  -3   5      136.81      171.79     60.72 o 
  -9  -3   5        4.97       44.36     12.95 o 
  -8  -3   5      266.99      271.04     36.44 o 
  -7  -3   5      806.29      811.89    111.23 o 
  -6  -3   5        4.59       30.92     21.20 o 
  -5  -3   5        5.94       23.93     14.26 o 
  -4  -3   5        2.24       21.33     11.38 o 
  -3  -3   5      145.79      144.58      5.32 o 
  -2  -3   5     4747.03     5158.55     46.46 o 
  -1  -3   5      127.04      142.64     12.85 o 
   0  -3   5     2976.36     2916.39     38.86 o 
   1  -3   5     3304.62     3508.96     40.19 o 
   2  -3   5      164.13      203.53     16.82 o 
   3  -3   5      646.19      672.89     16.73 o 
   4  -3   5      337.05      294.20     20.96 o 
   5  -3   5        0.40       26.24     11.69 o 
   6  -3   5      639.85      591.60     35.94 o 
   7  -3   5        8.35       12.28      9.09 o 
   8  -3   5      559.99      540.33     48.08 o 
   9  -3   5       18.56       19.94      8.77 o 
  10  -3   5       38.93       62.84     15.76 o 
  11  -3   5       14.79       50.04     22.48 o 
 -10  -2   5        3.15       48.90     23.83 o 
  -9  -2   5      284.21      276.95     37.11 o 
  -8  -2   5      433.25      387.71     44.19 o 
  -7  -2   5       16.11       24.25     12.58 o 
  -6  -2   5      107.95      115.95     19.61 o 
  -5  -2   5      641.20      559.60     48.29 o 
  -4  -2   5      481.72      573.06     32.32 o 
  -3  -2   5     1646.08     1559.86     20.56 o 
  -2  -2   5       17.93       28.27      4.83 o 
  -1  -2   5      687.44      751.53     13.28 o 
   0  -2   5     3186.84     3077.75     23.46 o 
   1  -2   5     2943.89     3123.53     26.21 o 
   2  -2   5       58.15       57.02     15.66 o 
   3  -2   5    18768.79    19863.57    116.44 o 
   4  -2   5      927.42      856.53     18.10 o 
   5  -2   5       64.07       62.66     10.62 o 
   6  -2   5      523.32      503.66     30.01 o 
   7  -2   5      185.04      192.38     18.47 o 
   8  -2   5      961.36      970.44     35.14 o 
   9  -2   5      102.24      154.24     21.49 o 
  10  -2   5       37.16       58.68     16.06 o 
  11  -2   5      103.00       82.46     17.86 o 
 -10  -1   5        2.25       10.34     13.80 o 
  -9  -1   5      202.05      200.47     24.55 o 
  -8  -1   5      885.10      918.45     37.39 o 
  -7  -1   5       14.04       50.01     18.65 o 
  -6  -1   5      285.24      280.08     33.05 o 
  -5  -1   5      997.03      902.92    110.52 o 
  -4  -1   5     3605.72     3431.24     57.71 o 
  -3  -1   5       77.15      113.36     17.97 o 
  -2  -1   5     1639.41     1886.45     22.35 o 
  -1  -1   5       28.52       79.18      7.36 o 
   0  -1   5       62.06       36.06      4.82 o 
   1  -1   5      417.21      434.66      9.37 o 
   2  -1   5    12857.52    13033.33    112.75 o 
   3  -1   5      134.70      143.33     12.14 o 
   4  -1   5     2040.38     2069.67     33.65 o 
   5  -1   5     2033.42     2097.69     52.78 o 
   6  -1   5      586.10      581.79     24.16 o 
   7  -1   5      323.97      267.69     19.89 o 
   8  -1   5      119.44      120.87     17.30 o 
   9  -1   5       14.27       36.99     11.54 o 
  10  -1   5      127.19      146.18     24.74 o 
  11  -1   5        0.22       25.13     11.07 o 
 -10   0   5      314.07      302.89     25.11 o 
  -9   0   5       37.02       44.66     17.72 o 
  -8   0   5     1001.27     1108.26     44.24 o 
  -7   0   5      479.59      426.24     18.63 o 
  -6   0   5      370.70      338.09     15.64 o 
  -5   0   5     2889.95     2902.84     74.50 o 
  -4   0   5       21.02       16.07      3.27 o 
  -3   0   5      145.84      170.80      6.48 o 
  -2   0   5     5023.17     5185.07     30.84 o 
  -1   0   5     2297.21     2147.62     24.52 o 
   0   0   5     3061.10     3119.68     20.44 o 
   1   0   5     8219.81     8340.71     43.65 o 
   2   0   5      262.84      231.44      7.25 o 
   3   0   5       26.80       36.17     10.04 o 
   4   0   5     5086.55     4854.17     45.52 o 
   5   0   5       42.68       30.85      9.26 o 
   6   0   5      113.04      119.09      9.54 o 
   7   0   5      640.06      710.72     36.65 o 
   8   0   5      154.83      155.97     18.06 o 
   9   0   5      151.58      141.71     16.76 o 
  10   0   5      163.88      185.18     25.00 o 
  11   0   5       23.14       19.42     10.01 o 
 -10   1   5        3.15       32.45     13.15 o 
  -9   1   5      155.64      122.68     23.48 o 
  -8   1   5     1410.83     1428.87     80.23 o 
  -7   1   5        0.41       16.06      4.02 o 
  -6   1   5     1312.94     1310.31     46.56 o 
  -5   1   5       87.47       77.97     10.49 o 
  -4   1   5      645.94      664.80     16.70 o 
  -3   1   5       56.95       42.81      5.31 o 
  -2   1   5      485.19      602.23     10.48 o 
  -1   1   5        8.37       10.02      3.48 o 
   0   1   5      425.71      381.82     10.09 o 
   1   1   5      368.80      399.66      6.28 o 
   2   1   5      167.48      155.80      8.48 o 
   3   1   5     8868.39     9316.55     60.35 o 
   4   1   5      211.40      231.02     15.33 o 
   5   1   5     2031.53     2056.12     72.68 o 
   6   1   5      180.20      153.93     14.17 o 
   7   1   5      462.19      469.66     26.94 o 
   8   1   5      215.64      239.80     31.68 o 
   9   1   5      204.11      233.49     26.43 o 
  10   1   5        8.85       14.40      8.69 o 
  11   1   5       91.12      112.42     16.57 o 
 -10   2   5      241.53      271.37     63.12 o 
  -9   2   5      771.89      689.22     48.60 o 
  -8   2   5      326.66      305.00     31.77 o 
  -7   2   5       95.36      108.84     13.99 o 
  -6   2   5      261.28      277.90     20.56 o 
  -5   2   5      296.12      274.93     14.60 o 
  -4   2   5     2349.24     2292.42     27.10 o 
  -3   2   5      586.26      646.61     16.82 o 
  -2   2   5      507.18      503.08      9.15 o 
  -1   2   5      382.25      387.30      8.90 o 
   0   2   5     4116.03     4115.12     27.42 o 
   1   2   5      722.82      771.89      9.87 o 
   2   2   5     5884.46     5765.36     61.29 o 
   3   2   5     1039.22      999.68     32.75 o 
   4   2   5     2890.91     2742.73     29.20 o 
   5   2   5      215.07      219.28     16.82 o 
   6   2   5        1.41        3.32      5.11 o 
   7   2   5     1805.61     1970.08     61.68 o 
   8   2   5       42.56       40.39     15.70 o 
   9   2   5        2.08       12.19     14.84 o 
  10   2   5      316.57      313.30     23.33 o 
  11   2   5       11.88       24.62      7.81 o 
 -10   3   5       84.19      114.93     29.67 o 
  -9   3   5       42.80       36.43     11.44 o 
  -8   3   5     1854.23     1940.15     44.62 o 
  -7   3   5      227.52      236.72     27.53 o 
  -6   3   5       66.36       62.27      7.98 o 
  -5   3   5     2903.46     3170.35     62.47 o 
  -4   3   5      417.28      411.59      8.40 o 
  -3   3   5     7044.24     7809.01     56.32 o 
  -2   3   5      479.83      303.46     12.39 o 
  -1   3   5      396.54      467.64     10.79 o 
   0   3   5     1214.65     1102.12     15.61 o 
   1   3   5        4.32       11.89      3.14 o 
   2   3   5     1008.66      978.37     16.74 o 
   3   3   5       28.91       15.50      3.77 o 
   4   3   5       22.51       27.92      5.31 o 
   5   3   5     3010.57     3088.49     38.66 o 
   6   3   5     1445.53     1509.79     37.54 o 
   7   3   5        3.48       11.38      6.96 o 
   8   3   5       21.03       27.05      7.37 o 
   9   3   5      301.64      334.67     20.52 o 
  10   3   5        7.95       18.94     10.26 o 
  11   3   5        3.02       20.23     10.58 o 
 -10   4   5       36.42       37.87     31.18 o 
  -9   4   5      498.28      460.95     24.47 o 
  -8   4   5       10.78       25.25      9.73 o 
  -7   4   5      556.28      480.04     21.19 o 
  -6   4   5      537.88      536.02     22.52 o 
  -5   4   5        0.09       10.38      3.91 o 
  -4   4   5      129.58      129.38      6.88 o 
  -3   4   5     6951.72     7718.05     96.25 o 
  -2   4   5      444.60      397.00     14.41 o 
  -1   4   5      445.46      442.57     14.08 o 
   0   4   5     1650.64     1644.70     26.50 o 
   1   4   5      149.56      175.75      7.71 o 
   2   4   5      355.95      387.50     10.62 o 
   3   4   5        4.62        4.71      3.92 o 
   4   4   5     1612.90     1643.02     34.76 o 
   5   4   5      185.35      178.07     18.22 o 
   6   4   5      436.24      424.00     16.21 o 
   7   4   5      327.52      305.41     19.85 o 
   8   4   5      236.97      256.56     14.84 o 
   9   4   5      174.58      206.40     19.36 o 
  10   4   5       74.59      112.80     16.42 o 
  11   4   5      102.63       95.10     18.47 o 
 -10   5   5      632.95      563.68     96.36 o 
  -9   5   5       45.00       65.62     43.92 o 
  -8   5   5       12.83       20.92     13.91 o 
  -7   5   5      752.08      721.23     37.95 o 
  -6   5   5       39.77       39.25      6.79 o 
  -5   5   5      132.79      111.57     11.46 o 
  -4   5   5     4595.22     4809.05     44.37 o 
  -3   5   5     1131.71     1307.67     34.66 o 
  -2   5   5      950.53      912.04     42.85 o 
  -1   5   5     3495.00     3738.84     33.79 o 
   0   5   5     2715.46     2760.90     29.93 o 
   1   5   5     2885.61     2839.71     23.01 o 
   2   5   5       22.25       15.75      4.38 o 
   3   5   5     1901.40     2032.12     29.45 o 
   4   5   5     1167.42     1206.45     29.59 o 
   5   5   5      163.05      158.22     12.65 o 
   6   5   5      644.79      611.73     34.46 o 
   7   5   5      231.23      229.93     20.53 o 
   8   5   5       86.07      107.77     12.82 o 
   9   5   5       16.71       25.06      8.13 o 
  10   5   5       78.01       65.94     16.31 o 
  11   5   5        6.79       35.23     13.22 o 
 -10   6   5       11.04       12.62     11.33 o 
  -9   6   5       46.98       21.28     16.87 o 
  -8   6   5      287.61      252.46     22.91 o 
  -7   6   5      198.33      176.70     16.03 o 
  -6   6   5      237.71      203.92     15.53 o 
  -5   6   5     1289.07     1278.81     32.41 o 
  -4   6   5     1892.27     1957.53     38.32 o 
  -3   6   5      374.28      281.53     31.27 o 
  -2   6   5     2306.29     2265.20     34.85 o 
  -1   6   5     1868.28     2017.99     27.35 o 
   0   6   5     1771.51     1828.14     23.81 o 
   1   6   5      628.40      541.79     11.69 o 
   2   6   5     2151.81     2220.87     32.50 o 
   3   6   5      114.28      101.49     17.07 o 
   4   6   5     3769.21     4031.11     44.49 o 
   5   6   5     1484.85     1498.42     47.23 o 
   6   6   5     1221.31     1190.34     47.91 o 
   7   6   5      474.14      435.23     37.46 o 
   8   6   5        2.79       23.60      9.84 o 
   9   6   5      161.67      181.34     25.48 o 
  10   6   5       10.39        9.98      8.91 o 
 -10   7   5        9.35       32.65     26.59 o 
  -9   7   5      301.86      285.97     32.07 o 
  -8   7   5        1.65       38.46     14.02 o 
  -7   7   5      551.55      535.53     21.80 o 
  -6   7   5       95.99       88.88     16.81 o 
  -5   7   5       45.30       63.06      8.16 o 
  -4   7   5       26.33       23.52      5.59 o 
  -3   7   5     1039.98     1121.35     30.20 o 
  -2   7   5      234.52      229.98      9.47 o 
  -1   7   5     1984.17     1868.93     38.25 o 
   0   7   5      345.28      339.69     12.75 o 
   1   7   5      642.46      636.29     15.89 o 
   2   7   5     1907.07     1949.53     33.69 o 
   3   7   5     2088.34     1957.75     37.10 o 
   4   7   5      321.92      332.11     20.71 o 
   5   7   5      978.80      936.69     49.53 o 
   6   7   5     1282.47     1287.06     53.67 o 
   7   7   5       47.29       30.83     12.79 o 
   8   7   5      469.27      463.02     40.64 o 
   9   7   5        6.56       48.09     11.06 o 
  10   7   5       17.60       58.91     11.18 o 
  -9   8   5        1.44       13.96     15.50 o 
  -8   8   5       18.91       36.40     18.11 o 
  -7   8   5        2.45       16.64     10.25 o 
  -6   8   5      190.24      200.38     19.36 o 
  -5   8   5      472.41      394.16     30.59 o 
  -4   8   5     1445.62     1461.89     39.50 o 
  -3   8   5       16.39       22.15      7.28 o 
  -2   8   5     1299.20     1365.20     43.71 o 
  -1   8   5     2385.45     2482.68     65.70 o 
   0   8   5       12.40       28.48      6.02 o 
   1   8   5        3.96       15.84      7.77 o 
   2   8   5      437.62      419.80     22.97 o 
   3   8   5       62.82       79.13     12.48 o 
   4   8   5      812.57      793.19     38.28 o 
   5   8   5        7.33       17.99      9.23 o 
   6   8   5       40.25       49.67     12.41 o 
   7   8   5      510.34      522.18     28.45 o 
   8   8   5       66.85       73.68     31.45 o 
   9   8   5       26.24       38.74     16.29 o 
  10   8   5        8.65       45.78     15.54 o 
  -9   9   5       22.12       12.57     15.43 o 
  -8   9   5       95.89      102.99     20.99 o 
  -7   9   5      121.04       70.97     19.67 o 
  -6   9   5      710.53      703.52     44.59 o 
  -5   9   5     1430.01     1376.34     35.12 o 
  -4   9   5     2213.70     2295.81     69.40 o 
  -3   9   5       73.83       75.48     12.31 o 
  -2   9   5      421.17      409.16     49.40 o 
  -1   9   5       12.19       18.28      6.42 o 
   0   9   5     1638.84     1808.30     39.90 o 
   1   9   5        7.56       17.26     12.74 o 
   2   9   5       24.29       23.78     10.04 o 
   3   9   5      101.42      114.23     14.92 o 
   4   9   5      415.59      404.00     29.70 o 
   5   9   5       52.42       59.01     14.73 o 
   6   9   5      304.66      327.77     34.52 o 
   7   9   5        1.47       13.83      8.46 o 
   8   9   5       58.19      103.34     19.22 o 
   9   9   5       20.35       19.79      8.29 o 
  -8  10   5       29.26       66.63     23.57 o 
  -7  10   5      110.61      159.60     46.99 o 
  -6  10   5      235.61      282.32     33.72 o 
  -5  10   5       77.33       50.77     22.75 o 
  -4  10   5     2876.12     2910.01     52.50 o 
  -3  10   5      100.47      103.62     14.75 o 
  -2  10   5        8.69       15.43      6.58 o 
  -1  10   5     1597.27     1595.44     46.35 o 
   0  10   5        4.77       10.70      9.29 o 
   1  10   5        3.11       19.71      8.89 o 
   2  10   5      337.36      395.95     40.62 o 
   3  10   5       13.53       15.48      9.70 o 
   4  10   5       11.00       27.99     17.98 o 
   5  10   5       34.51       21.81      9.37 o 
   6  10   5        3.32       15.54      6.62 o 
   7  10   5      252.33      217.73     28.84 o 
   8  10   5       62.17       47.44     12.08 o 
   9  10   5        3.12       18.55     13.70 o 
  -8  11   5        0.33       20.65     12.10 o 
  -7  11   5       82.95      111.64     37.14 o 
  -6  11   5      370.20      393.57     73.33 o 
  -5  11   5      830.45      843.32     33.43 o 
  -4  11   5       24.68       25.41     10.26 o 
  -3  11   5       56.63       48.98     12.24 o 
  -2  11   5      977.81      975.03     79.59 o 
  -1  11   5      116.85      124.32     19.76 o 
   0  11   5       91.34      107.13     17.82 o 
   1  11   5      392.79      384.25     27.68 o 
   2  11   5      192.70      178.54     17.72 o 
   3  11   5        0.35       15.04      8.03 o 
   4  11   5      241.07      283.49     28.54 o 
   5  11   5      351.68      332.65     25.07 o 
   6  11   5       95.14      147.61     41.18 o 
   7  11   5       66.11       69.12     21.77 o 
   8  11   5        4.11        4.44      6.45 o 
  -7  12   5      234.06      279.13     44.53 o 
  -6  12   5       81.64       63.06     19.68 o 
  -5  12   5      376.92      390.89     39.13 o 
  -4  12   5        9.42       13.85      7.30 o 
  -3  12   5     1340.71     1298.89     42.26 o 
  -2  12   5      184.08      150.24     25.45 o 
  -1  12   5       52.70       51.28     12.66 o 
   0  12   5      895.27      844.26     73.08 o 
   1  12   5      117.38       80.92     17.81 o 
   2  12   5       44.62       22.85     13.87 o 
   3  12   5      261.93      289.77     17.34 o 
   4  12   5       42.40       44.03     12.29 o 
   5  12   5       47.19       44.13      9.34 o 
   6  12   5      132.17      107.34     21.66 o 
   7  12   5       37.52       28.89     10.98 o 
  -6  13   5        0.83       27.82     16.87 o 
  -5  13   5       73.50       52.50     20.27 o 
  -4  13   5      212.04      183.64     43.69 o 
  -3  13   5      162.66      126.18     30.89 o 
  -2  13   5        3.16       13.76     10.34 o 
  -1  13   5     1346.73     1462.17     48.85 o 
   0  13   5       30.59       71.53     17.08 o 
   1  13   5       14.93       29.46      9.12 o 
   2  13   5      668.16      647.28     57.81 o 
   3  13   5        9.36       25.77     18.78 o 
   4  13   5      279.06      258.01     28.01 o 
   5  13   5      225.74      229.04     28.67 o 
   6  13   5        1.00        9.18      7.95 o 
  -5  14   5       38.33       61.09     23.33 o 
  -4  14   5       76.62       47.78     16.28 o 
  -3  14   5      259.70      236.60     38.44 o 
  -2  14   5      235.41      218.64     30.75 o 
  -1  14   5       73.65       95.05     20.50 o 
   0  14   5      106.46      143.51     30.74 o 
   1  14   5      665.59      691.08     29.78 o 
   2  14   5        0.50       22.68     14.12 o 
   3  14   5       76.41       86.44     17.35 o 
   4  14   5       44.09       65.88     18.53 o 
   5  14   5       29.01       46.64     16.55 o 
  -3  15   5        6.57       13.61     12.71 o 
  -2  15   5       29.94        7.12      6.36 o 
  -1  15   5      220.61      155.87     26.06 o 
   0  15   5        3.44       11.59      7.11 o 
   1  15   5        3.05       18.13     10.76 o 
   2  15   5      165.19      205.95     33.44 o 
   3  15   5       11.44       31.61      9.47 o 
   4  15   5        4.04       24.19     11.69 o 
  -2 -12   6       95.62       69.15     30.74 o 
  -1 -12   6       10.91       19.32      8.30 o 
   0 -12   6        3.67       22.43     11.89 o 
   1 -12   6      335.50      355.41     26.51 o 
   2 -12   6       58.59       90.55     26.78 o 
   3 -12   6       36.72       47.98     13.83 o 
   4 -12   6      289.82      322.86     34.95 o 
  -4 -11   6       55.51       41.96     23.17 o 
  -3 -11   6      324.51      349.68     76.89 o 
  -2 -11   6       17.28       17.50     16.91 o 
  -1 -11   6        1.10       36.66     13.20 o 
   0 -11   6      275.80      306.48     21.01 o 
   1 -11   6      146.87      185.67     20.62 o 
   2 -11   6      320.73      312.00     23.92 o 
   3 -11   6      147.07      177.20     19.59 o 
   4 -11   6        0.93       22.23     10.46 o 
   5 -11   6      438.64      427.92     34.57 o 
   6 -11   6       60.07       41.15     21.04 o 
  -5 -10   6       16.22       26.52     14.69 o 
  -4 -10   6       96.82      111.83     20.32 o 
  -3 -10   6       11.29       39.53     19.94 o 
  -2 -10   6       82.67       56.23     17.49 o 
  -1 -10   6      761.64      851.16     66.30 o 
   0 -10   6       66.65       64.27     14.35 o 
   1 -10   6      186.79      236.31     22.00 o 
   2 -10   6      411.90      393.92     29.87 o 
   3 -10   6       10.79       21.11      9.69 o 
   4 -10   6      221.72      205.05     78.36 o 
   5 -10   6       35.40       47.27     13.20 o 
   6 -10   6      100.40      105.78     22.73 o 
   7 -10   6      418.93      410.02     33.09 o 
  -6  -9   6       43.58       62.46     33.32 o 
  -5  -9   6      481.42      504.96     60.27 o 
  -4  -9   6        5.44       11.80     12.01 o 
  -3  -9   6      580.22      633.59     51.37 o 
  -2  -9   6       40.16       26.01      9.60 o 
  -1  -9   6       16.51       21.47     12.46 o 
   0  -9   6        0.42       34.39      9.74 o 
   1  -9   6       34.61       59.04     19.82 o 
   2  -9   6       89.95       73.49     33.67 o 
   3  -9   6        4.46       14.23     10.04 o 
   4  -9   6        3.29       23.52     10.77 o 
   5  -9   6      182.56      156.06     27.12 o 
   6  -9   6      291.51      266.64     30.23 o 
   7  -9   6        4.79       20.52     11.22 o 
   8  -9   6        4.70       29.66      8.22 o 
  -7  -8   6       20.95       20.25     18.25 o 
  -6  -8   6     1250.40     1313.93     68.47 o 
  -5  -8   6        0.35       13.81     13.97 o 
  -4  -8   6      432.79      416.20     29.53 o 
  -3  -8   6     1197.86     1096.40     37.26 o 
  -2  -8   6       14.91       25.59      9.79 o 
  -1  -8   6      775.46      769.71     34.80 o 
   0  -8   6     4441.05     4426.50     98.03 o 
   1  -8   6       12.75       20.21      9.42 o 
   2  -8   6      171.71      212.20     17.45 o 
   3  -8   6      562.86      532.70     23.63 o 
   4  -8   6      214.82      218.69     24.35 o 
   5  -8   6     1510.52     1611.85     50.48 o 
   6  -8   6       22.00       49.88     15.35 o 
   7  -8   6       12.21       25.83      9.47 o 
   8  -8   6      235.18      239.53     28.80 o 
  -8  -7   6       47.53       54.02     21.52 o 
  -7  -7   6      436.29      486.38     31.97 o 
  -6  -7   6      187.92      242.85     68.96 o 
  -5  -7   6      379.82      323.55     43.60 o 
  -4  -7   6      629.09      652.80     57.24 o 
  -3  -7   6        8.19        4.08      6.54 o 
  -2  -7   6     2123.82     2133.16     52.17 o 
  -1  -7   6     1487.88     1575.31     58.75 o 
   0  -7   6      341.74      384.81     24.25 o 
   1  -7   6     1152.67     1135.89     37.83 o 
   2  -7   6     1799.20     1890.73     98.12 o 
   3  -7   6      444.41      414.31     36.45 o 
   4  -7   6      379.70      321.09     17.86 o 
   5  -7   6       22.28       16.66      7.24 o 
   6  -7   6      211.62      224.64     35.12 o 
   7  -7   6      750.69      630.76     53.89 o 
   8  -7   6       22.99       23.88     10.18 o 
   9  -7   6        0.07       27.90     12.56 o 
  -8  -6   6       61.19       33.91     16.64 o 
  -7  -6   6        3.30        8.77     14.21 o 
  -6  -6   6       84.02       98.15     18.75 o 
  -5  -6   6      232.10      343.12     49.71 o 
  -4  -6   6       39.42       48.83     16.41 o 
  -3  -6   6      451.82      361.55     27.79 o 
  -2  -6   6      941.58      928.23     19.33 o 
  -1  -6   6      106.09       79.07     18.42 o 
   0  -6   6     1679.02     1752.60     67.51 o 
   1  -6   6       55.58       51.46     14.73 o 
   2  -6   6      423.07      413.94     21.60 o 
   3  -6   6     1850.22     1844.91     43.04 o 
   4  -6   6        3.80       13.94     10.21 o 
   5  -6   6      180.39      212.57     36.21 o 
   6  -6   6      805.02      860.63     54.30 o 
   7  -6   6        1.29       28.67      9.54 o 
   8  -6   6        3.33       30.30     14.23 o 
   9  -6   6      826.45      856.31     31.15 o 
  10  -6   6        0.29       21.87     23.57 o 
  -9  -5   6       61.34       70.61     19.27 o 
  -8  -5   6      118.32       96.04     18.94 o 
  -7  -5   6      183.55      177.08     48.09 o 
  -6  -5   6      616.63      614.22     34.65 o 
  -5  -5   6      133.77      142.59     36.50 o 
  -4  -5   6        0.80       16.02     11.36 o 
  -3  -5   6      560.82      525.62     17.64 o 
  -2  -5   6       12.36       10.48      7.36 o 
  -1  -5   6      433.73      424.60     15.91 o 
   0  -5   6      205.57      208.77     19.48 o 
   1  -5   6        7.58        5.99      8.15 o 
   2  -5   6     2774.72     2772.48     88.23 o 
   3  -5   6       69.34       84.72     16.37 o 
   4  -5   6       49.09       50.29     13.16 o 
   5  -5   6      906.73      827.21     44.67 o 
   6  -5   6       37.55       17.47      9.66 o 
   7  -5   6        1.63       12.95      9.83 o 
   8  -5   6      176.91      216.72     38.85 o 
   9  -5   6      685.72      631.94     34.72 o 
  10  -5   6       18.47       29.11     14.17 o 
  -9  -4   6       11.10       30.01     31.00 o 
  -8  -4   6      179.86      150.09     29.52 o 
  -7  -4   6      826.54      846.03     39.48 o 
  -6  -4   6       11.52       20.22     14.52 o 
  -5  -4   6        1.16       12.74      9.33 o 
  -4  -4   6      206.87      253.22     38.28 o 
  -3  -4   6      168.15      174.32      9.69 o 
  -2  -4   6     2476.61     2298.47     52.59 o 
  -1  -4   6      347.65      357.03     12.94 o 
   0  -4   6      911.15      834.54     24.89 o 
   1  -4   6       23.88       37.61     11.86 o 
   2  -4   6       23.78       27.13      8.56 o 
   3  -4   6      130.96      161.46     14.72 o 
   4  -4   6      138.71      147.97     19.14 o 
   5  -4   6        0.14        6.23      7.65 o 
   6  -4   6      310.15      274.17     25.61 o 
   7  -4   6      231.48      210.37     35.62 o 
   8  -4   6       30.18       20.29      8.92 o 
   9  -4   6      442.60      432.01     25.24 o 
  10  -4   6      102.66       64.18     21.61 o 
  -9  -3   6        9.79        5.21     12.38 o 
  -8  -3   6     1401.71     1372.73     82.90 o 
  -7  -3   6       44.93       54.14     18.76 o 
  -6  -3   6      113.84      120.35     18.34 o 
  -5  -3   6        1.87        8.22     12.82 o 
  -4  -3   6      804.16      723.74     65.17 o 
  -3  -3   6      989.71      973.74     30.10 o 
  -2  -3   6     1634.30     1685.34     28.39 o 
  -1  -3   6      252.46      221.67      9.91 o 
   0  -3   6      219.83      154.93     14.67 o 
   1  -3   6      162.96      161.43     13.61 o 
   2  -3   6      631.30      614.78     16.09 o 
   3  -3   6     2722.48     2786.67     42.11 o 
   4  -3   6       28.68       34.33      8.61 o 
   5  -3   6       54.43       36.17     11.28 o 
   6  -3   6      236.12      238.13     19.01 o 
   7  -3   6      325.30      290.58     21.25 o 
   8  -3   6        3.20       23.92     13.98 o 
   9  -3   6       14.75       28.42      8.63 o 
  10  -3   6       53.77       49.50     17.16 o 
  11  -3   6      120.85      113.87     20.71 o 
 -10  -2   6        6.64       28.14     51.18 o 
  -9  -2   6        3.33        6.12     11.85 o 
  -8  -2   6      917.30      906.30     65.48 o 
  -7  -2   6      440.50      398.48     24.74 o 
  -6  -2   6      687.37      730.80     63.70 o 
  -5  -2   6        0.53        5.26     14.08 o 
  -4  -2   6      207.65      226.63     51.86 o 
  -3  -2   6     1494.93     1457.09     25.45 o 
  -2  -2   6      200.18      206.50     11.38 o 
  -1  -2   6     3736.58     4000.36     39.13 o 
   0  -2   6     1353.12     1295.13     19.07 o 
   1  -2   6      920.73      974.10     17.64 o 
   2  -2   6      118.58      110.54     11.64 o 
   3  -2   6     2413.81     2573.78     32.64 o 
   4  -2   6        1.04       11.59      5.30 o 
   5  -2   6       44.79       66.84     17.45 o 
   6  -2   6       29.47       33.94     10.08 o 
   7  -2   6        6.69       20.95      7.49 o 
   8  -2   6      126.46      171.94     16.22 o 
   9  -2   6      796.20      957.64     52.02 o 
  10  -2   6        8.88       10.15      9.65 o 
  11  -2   6       31.42       61.13     14.77 o 
 -10  -1   6       47.33       34.93     17.06 o 
  -9  -1   6       63.42      101.23     58.85 o 
  -8  -1   6       79.02       67.70     14.58 o 
  -7  -1   6      406.03      445.53     24.32 o 
  -6  -1   6      160.65      162.54     24.25 o 
  -5  -1   6      564.04      514.56     73.55 o 
  -4  -1   6      399.01      379.69     12.96 o 
  -3  -1   6      195.68      164.97     17.60 o 
  -2  -1   6     7918.71     8166.12     60.43 o 
  -1  -1   6      271.77      249.63      9.59 o 
   0  -1   6      196.62      214.00      8.35 o 
   1  -1   6    14180.77    14842.31    144.82 o 
   2  -1   6      726.61      752.33     20.78 o 
   3  -1   6     1131.59     1167.12     20.96 o 
   4  -1   6     2248.32     2340.32     40.37 o 
   5  -1   6        0.28        8.33      5.52 o 
   6  -1   6        1.61       22.61     14.28 o 
   7  -1   6        0.83       17.66      8.96 o 
   8  -1   6       45.84       57.51     11.89 o 
   9  -1   6     1057.96     1092.52     54.65 o 
  10  -1   6       20.71       24.70     13.48 o 
  11  -1   6       22.38       24.57      9.61 o 
 -10   0   6       53.65       76.20     43.97 o 
  -9   0   6       43.09       56.84     17.31 o 
  -8   0   6       43.05       34.49     24.81 o 
  -7   0   6     1618.21     1697.91    142.55 o 
  -6   0   6      164.66      131.12      7.82 o 
  -5   0   6      198.51      198.55     19.73 o 
  -4   0   6       35.41       35.69      5.43 o 
  -3   0   6      869.94      813.20     15.88 o 
  -2   0   6     3652.17     3987.05     33.03 o 
  -1   0   6     1644.71     1705.20     19.43 o 
   0   0   6     2802.65     2647.16     22.84 o 
   1   0   6     3058.15     3075.72     23.88 o 
   2   0   6     1395.11     1427.19     21.56 o 
   3   0   6     6533.76     6901.45     58.43 o 
   4   0   6      276.80      267.60     26.76 o 
   5   0   6     1086.28     1097.68     22.84 o 
   6   0   6     1084.18     1035.90     30.07 o 
   7   0   6        7.03       11.46      9.18 o 
   8   0   6        6.60       24.18     10.98 o 
   9   0   6        0.16       21.92     15.04 o 
  10   0   6       29.77       37.18     13.43 o 
  11   0   6      249.46      226.10     16.33 o 
 -10   1   6       26.61       40.32     32.16 o 
  -9   1   6      466.35      513.83     39.78 o 
  -8   1   6        1.10       18.54     12.72 o 
  -7   1   6        5.96       24.11     15.49 o 
  -6   1   6       81.66       73.83      8.99 o 
  -5   1   6      148.27      155.67      8.14 o 
  -4   1   6      153.26      136.94      6.60 o 
  -3   1   6      240.11      222.21      8.15 o 
  -2   1   6      963.11      926.05     15.98 o 
  -1   1   6       58.28       29.85      4.96 o 
   0   1   6      237.98      237.23      6.72 o 
   1   1   6      198.28      195.44      7.56 o 
   2   1   6     8105.65     8335.52     73.83 o 
   3   1   6      263.42      246.89     13.84 o 
   4   1   6     1560.26     1531.15     23.35 o 
   5   1   6     2858.66     2761.55     36.04 o 
   6   1   6      155.08      127.47     12.38 o 
   7   1   6      220.95      208.45     17.60 o 
   8   1   6      118.48      100.20     16.39 o 
   9   1   6      165.64      126.98     13.85 o 
  10   1   6       81.08       92.71     22.08 o 
  11   1   6       17.38       36.62     11.71 o 
 -10   2   6      238.83      182.55     85.89 o 
  -9   2   6        0.84       39.40     35.10 o 
  -8   2   6      783.53      696.24     27.20 o 
  -7   2   6     3044.05     3097.12     74.21 o 
  -6   2   6       81.56       81.25     17.06 o 
  -5   2   6     1759.82     1849.75     27.86 o 
  -4   2   6      824.18      827.85     15.09 o 
  -3   2   6      400.95      403.66     10.73 o 
  -2   2   6      584.77      569.45     11.40 o 
  -1   2   6       49.72       65.50      5.37 o 
   0   2   6     1022.29      978.47     12.79 o 
   1   2   6      461.14      354.80      8.74 o 
   2   2   6     2509.42     2589.73     43.28 o 
   3   2   6      923.74      961.71     33.70 o 
   4   2   6     5985.46     6113.27     61.06 o 
   5   2   6        0.87        9.48      4.17 o 
   6   2   6      958.52      991.34     27.88 o 
   7   2   6      667.94      617.00     43.28 o 
   8   2   6       22.16       25.48     29.76 o 
   9   2   6      383.96      370.51     55.39 o 
  10   2   6       98.71      105.01     13.78 o 
  11   2   6        2.42       22.26     17.20 o 
 -10   3   6       40.28       92.48     32.52 o 
  -9   3   6     1026.04     1028.65     40.77 o 
  -8   3   6      396.37      345.66     31.99 o 
  -7   3   6      448.96      409.09     32.21 o 
  -6   3   6     1823.58     1894.79     37.96 o 
  -5   3   6      708.68      701.75     15.29 o 
  -4   3   6        4.16        4.15      2.30 o 
  -3   3   6      825.15      764.00     17.59 o 
  -2   3   6     2610.05     2826.79     23.69 o 
  -1   3   6      535.22      595.68     11.31 o 
   0   3   6       76.65      138.60      5.33 o 
   1   3   6      192.67      211.15      7.76 o 
   2   3   6      511.38      456.26     20.14 o 
   3   3   6       84.01       97.02     19.11 o 
   4   3   6      463.84      465.22     11.83 o 
   5   3   6     1779.19     1856.49     32.16 o 
   6   3   6      489.92      471.10     19.63 o 
   7   3   6      182.64      172.78     18.17 o 
   8   3   6      123.04      168.42     42.91 o 
   9   3   6        0.96       16.04     10.60 o 
  10   3   6       44.99       85.44     11.99 o 
  11   3   6       43.68       74.31     15.61 o 
 -10   4   6      211.99      265.41     86.87 o 
  -9   4   6       11.29       36.57     25.93 o 
  -8   4   6      192.80      219.35     14.50 o 
  -7   4   6     1181.89     1137.94     29.79 o 
  -6   4   6      182.28      155.40     12.86 o 
  -5   4   6      231.46      230.99      8.45 o 
  -4   4   6     6544.81     6692.54     78.02 o 
  -3   4   6       38.52        6.77     11.70 o 
  -2   4   6     1526.47     1494.41     35.95 o 
  -1   4   6      756.04      845.17     22.22 o 
   0   4   6     1576.64     1446.50     17.81 o 
   1   4   6     1785.79     1925.15     23.58 o 
   2   4   6     3271.52     3247.19     28.94 o 
   3   4   6     2731.20     2889.01     30.67 o 
   4   4   6       11.93        8.22      5.85 o 
   5   4   6       67.40       67.96      7.90 o 
   6   4   6      258.30      245.64     14.49 o 
   7   4   6      801.01      729.04     45.00 o 
   8   4   6        9.93        9.91      8.61 o 
   9   4   6       32.36       38.86     16.11 o 
  10   4   6       13.96       35.35     10.50 o 
  11   4   6        0.04       35.01     12.11 o 
 -10   5   6        9.60       11.85     22.45 o 
  -9   5   6       14.52       19.38      9.34 o 
  -8   5   6      387.07      437.70     30.03 o 
  -7   5   6      116.99       90.90      9.37 o 
  -6   5   6       19.00       10.82      8.40 o 
  -5   5   6     1713.66     1610.94     32.75 o 
  -4   5   6     1461.12     1566.26     51.81 o 
  -3   5   6       19.30       28.81     18.13 o 
  -2   5   6     3383.88     3837.63     87.31 o 
  -1   5   6       10.06        9.14      3.78 o 
   0   5   6       53.14       73.28      5.97 o 
   1   5   6     2254.73     2247.49     28.73 o 
   2   5   6      361.48      317.55     12.84 o 
   3   5   6     7718.95     8172.26     70.47 o 
   4   5   6     1909.78     2029.79     39.62 o 
   5   5   6      888.00      881.03     39.02 o 
   6   5   6       11.73       15.98      6.51 o 
   7   5   6      191.75      194.68     17.03 o 
   8   5   6      326.58      311.37     23.31 o 
   9   5   6      319.22      307.11     19.47 o 
  10   5   6       29.00       24.66      9.89 o 
  11   5   6        1.21       20.17      9.78 o 
 -10   6   6       32.86        8.09     12.34 o 
  -9   6   6      439.47      440.03     77.74 o 
  -8   6   6       17.42       28.33     11.47 o 
  -7   6   6        3.70        7.71      8.49 o 
  -6   6   6     1140.29     1033.42     23.76 o 
  -5   6   6        1.66        2.29      6.44 o 
  -4   6   6        0.98       24.54     14.71 o 
  -3   6   6     2319.22     2399.20     46.98 o 
  -2   6   6      342.87      354.61     46.77 o 
  -1   6   6     2922.57     3021.49     49.28 o 
   0   6   6     2994.18     3067.21     28.91 o 
   1   6   6      817.98      733.56     14.95 o 
   2   6   6     3127.83     3059.24     32.73 o 
   3   6   6     2228.63     2211.80     28.51 o 
   4   6   6      221.34      220.83     10.69 o 
   5   6   6     4523.27     4754.90     55.51 o 
   6   6   6      293.16      243.04     41.65 o 
   7   6   6       33.72       38.67     10.65 o 
   8   6   6       98.84      152.90     17.34 o 
   9   6   6       80.55       98.52     13.60 o 
  10   6   6       43.99       31.65      9.53 o 
  -9   7   6       13.86       14.36     10.43 o 
  -8   7   6        3.25       17.46     11.90 o 
  -7   7   6     1136.83     1257.24     51.41 o 
  -6   7   6        2.55       10.67      8.87 o 
  -5   7   6        0.25        4.39      1.84 o 
  -4   7   6      146.74       92.27     14.26 o 
  -3   7   6     1096.05     1123.69     54.44 o 
  -2   7   6      111.25      113.23      7.31 o 
  -1   7   6        1.77        8.82      3.10 o 
   0   7   6      233.39      213.84     11.25 o 
   1   7   6     1491.79     1502.16     27.94 o 
   2   7   6      260.98      270.35     17.98 o 
   3   7   6       11.65        8.76      5.70 o 
   4   7   6      516.69      444.28     22.41 o 
   5   7   6      115.31       86.06     17.16 o 
   6   7   6      259.90      265.59     23.39 o 
   7   7   6      382.28      392.84     33.05 o 
   8   7   6       14.97       16.09      7.76 o 
   9   7   6       56.26       46.51     16.82 o 
  10   7   6       15.35       16.06      6.71 o 
  -9   8   6        3.83       25.12     13.22 o 
  -8   8   6      244.12      227.76     50.87 o 
  -7   8   6      256.49      260.69     36.33 o 
  -6   8   6      375.74      311.40     10.69 o 
  -5   8   6      651.35      599.99     33.28 o 
  -4   8   6      192.37      170.56     19.94 o 
  -3   8   6      110.66      106.73     12.69 o 
  -2   8   6        6.20       13.67      4.95 o 
  -1   8   6      224.01      182.82     12.69 o 
   0   8   6       16.59       25.46      6.35 o 
   1   8   6      329.08      295.64     29.75 o 
   2   8   6      226.22      215.34     16.88 o 
   3   8   6       80.60       81.06     13.56 o 
   4   8   6        1.07        9.53      6.22 o 
   5   8   6       17.63       16.98      9.00 o 
   6   8   6       63.47       55.07     10.16 o 
   7   8   6       16.32       14.41     10.06 o 
   8   8   6       38.94       53.96     16.30 o 
   9   8   6      134.20      152.87     14.80 o 
  10   8   6       22.95       64.00     32.43 o 
  -9   9   6      534.52      514.05     40.96 o 
  -8   9   6        1.24       29.50     11.18 o 
  -7   9   6       87.07      144.69     23.77 o 
  -6   9   6      139.98      195.65     40.54 o 
  -5   9   6       80.42       74.68     14.25 o 
  -4   9   6      255.14      263.45     21.35 o 
  -3   9   6       81.67       81.22      7.78 o 
  -2   9   6       69.05       56.87      9.09 o 
  -1   9   6     1566.95     1592.21     51.79 o 
   0   9   6      151.59      140.82     15.70 o 
   1   9   6      138.55      157.34     20.28 o 
   2   9   6      573.39      561.87     38.02 o 
   3   9   6        8.43        8.49      8.73 o 
   4   9   6      295.20      316.70     20.05 o 
   5   9   6      205.40      166.30     34.95 o 
   6   9   6       89.94      100.85     22.85 o 
   7   9   6       66.13       95.97     35.16 o 
   8   9   6       75.55       40.68     13.49 o 
   9   9   6        1.01       28.32     11.23 o 
  -8  10   6      140.36      138.27     37.18 o 
  -7  10   6        2.85       21.72     14.76 o 
  -6  10   6      200.77      208.70     68.29 o 
  -5  10   6      361.97      398.01     35.96 o 
  -4  10   6      917.20      938.34     27.90 o 
  -3  10   6       47.52       64.55     11.27 o 
  -2  10   6       16.79        8.98      6.37 o 
  -1  10   6      241.03      216.67     20.34 o 
   0  10   6        9.06       26.89     10.91 o 
   1  10   6     1310.91     1409.83     46.00 o 
   2  10   6      252.54      288.80     17.98 o 
   3  10   6       69.35       61.44     11.45 o 
   4  10   6        3.06       15.67      6.38 o 
   5  10   6      428.13      411.83     26.49 o 
   6  10   6      394.41      383.87     25.38 o 
   7  10   6       76.44       64.36     23.98 o 
   8  10   6        7.04       14.05     13.18 o 
   9  10   6       32.75       28.33      9.02 o 
  -8  11   6      270.23      316.63     39.42 o 
  -7  11   6        9.49       32.54     17.91 o 
  -6  11   6      495.49      463.00     50.47 o 
  -5  11   6       72.75      112.23     19.80 o 
  -4  11   6      269.91      273.90     26.82 o 
  -3  11   6     1420.72     1302.98     46.10 o 
  -2  11   6      678.53      694.04     30.35 o 
  -1  11   6      185.66      208.94     40.44 o 
   0  11   6      599.66      581.41     62.64 o 
   1  11   6       75.84       69.53     11.01 o 
   2  11   6       42.88       68.85     21.11 o 
   3  11   6      494.58      483.68     21.12 o 
   4  11   6        3.21       11.50      9.00 o 
   5  11   6        0.26       20.78      6.29 o 
   6  11   6       20.92       27.70     11.04 o 
   7  11   6        0.50       18.83     11.94 o 
   8  11   6      108.91       99.20     20.07 o 
  -7  12   6       67.10       88.81     24.64 o 
  -6  12   6       87.86      117.78     24.41 o 
  -5  12   6      113.06      117.05     32.79 o 
  -4  12   6     1050.52     1049.68     53.86 o 
  -3  12   6       14.40       16.01      8.23 o 
  -2  12   6       80.91       77.44     15.53 o 
  -1  12   6     1692.88     1595.70     65.27 o 
   0  12   6       17.45       11.90      8.41 o 
   1  12   6        0.61        9.67      6.89 o 
   2  12   6      207.88      200.61     18.97 o 
   3  12   6        0.29       14.06      7.70 o 
   4  12   6      135.35      165.26     37.71 o 
   5  12   6      328.56      325.11     36.50 o 
   6  12   6        2.86       20.58      7.37 o 
   7  12   6       19.34        1.50      6.95 o 
  -6  13   6      173.71      148.12     35.57 o 
  -5  13   6      202.63      249.83     52.13 o 
  -4  13   6        2.23       19.34     12.95 o 
  -3  13   6       52.50       46.78     16.79 o 
  -2  13   6     1915.07     1812.41     48.71 o 
  -1  13   6      334.78      318.18     32.94 o 
   0  13   6        0.55       15.33     10.45 o 
   1  13   6      678.42      613.43     51.05 o 
   2  13   6        3.04       25.51      9.07 o 
   3  13   6       15.85       42.56     12.87 o 
   4  13   6       34.29       56.68     16.53 o 
   5  13   6      117.32      111.49     19.62 o 
   6  13   6       13.35       15.17      7.50 o 
  -5  14   6       10.93       34.95     16.86 o 
  -4  14   6       21.69       18.40     11.00 o 
  -3  14   6      490.14      445.49     50.01 o 
  -2  14   6       12.83       19.81     10.76 o 
  -1  14   6      111.21       71.57     21.20 o 
   0  14   6      198.58      162.82     33.69 o 
   1  14   6       12.06       11.01     11.15 o 
   2  14   6       33.80       71.84     16.46 o 
   3  14   6      104.10      113.03     16.96 o 
   4  14   6        2.65       22.40      6.39 o 
   5  14   6       87.24      108.03     28.94 o 
  -3  15   6        9.77       22.92     14.49 o 
  -2  15   6      233.00      171.62     40.49 o 
  -1  15   6      651.95      657.87     44.79 o 
   0  15   6      281.45      220.05     33.97 o 
   1  15   6      228.88      240.51     28.78 o 
   2  15   6      161.55      204.24     47.80 o 
   3  15   6        7.03       13.80     11.31 o 
   4  15   6       46.17       42.15     14.74 o 
   0 -12   7       98.01       71.62     18.77 o 
   1 -12   7       94.39      105.26     20.84 o 
   2 -12   7        0.71       25.98     10.07 o 
  -3 -11   7        0.31       28.79     42.41 o 
  -2 -11   7        4.84       29.26     16.41 o 
  -1 -11   7      120.48      132.88     35.94 o 
   0 -11   7        9.05       20.11     11.88 o 
   1 -11   7       55.27       41.69     10.39 o 
   2 -11   7      248.55      298.21     47.78 o 
   3 -11   7       67.62      126.18     19.74 o 
   4 -11   7      166.89      131.42     26.53 o 
   5 -11   7      277.15      380.59     48.36 o 
  -4 -10   7        8.13       18.96     17.86 o 
  -3 -10   7       86.33       53.13     23.12 o 
  -2 -10   7       19.66       26.69     19.40 o 
  -1 -10   7       15.86       22.05      9.42 o 
   0 -10   7        2.66        9.27      7.85 o 
   1 -10   7       11.85       29.29     10.85 o 
   2 -10   7       19.47       28.79     11.18 o 
   3 -10   7       42.87       34.73     15.68 o 
   4 -10   7      220.97      267.37     34.80 o 
   5 -10   7        8.73       26.90     12.79 o 
   6 -10   7      326.07      365.44     77.48 o 
  -6  -9   7       86.95       66.49     37.33 o 
  -5  -9   7        1.06       28.42     18.58 o 
  -4  -9   7       16.32       35.15     13.19 o 
  -3  -9   7      156.61      163.61     43.92 o 
  -2  -9   7       71.02       40.82     13.89 o 
  -1  -9   7      158.94      151.31     17.85 o 
   0  -9   7     1599.40     1559.24     45.31 o 
   1  -9   7        8.88       30.27     13.56 o 
   2  -9   7      141.94      240.95     22.69 o 
   3  -9   7       12.70       27.44     10.07 o 
   4  -9   7       35.60       37.10     16.45 o 
   5  -9   7      399.72      446.32     42.01 o 
   6  -9   7       10.11       12.83     11.08 o 
   7  -9   7        3.30       51.59     26.64 o 
  -6  -8   7        0.76       20.15     15.40 o 
  -5  -8   7       48.70       57.07     20.37 o 
  -4  -8   7      333.62      374.72     41.21 o 
  -3  -8   7      219.66      249.14     62.50 o 
  -2  -8   7      597.25      614.77     30.96 o 
  -1  -8   7      626.11      715.10     26.80 o 
   0  -8   7      373.15      383.91     20.13 o 
   1  -8   7      865.30      994.41     72.34 o 
   2  -8   7       96.59       80.60     14.96 o 
   3  -8   7      130.02      123.79     18.72 o 
   4  -8   7      318.91      399.61     54.10 o 
   5  -8   7      105.12       71.79     17.61 o 
   6  -8   7       77.44       73.98     17.86 o 
   7  -8   7      415.76      497.23     65.29 o 
   8  -8   7       30.18       26.02     12.55 o 
  -7  -7   7       82.40       60.82     28.91 o 
  -6  -7   7       44.15       68.84     21.37 o 
  -5  -7   7      723.32      659.50     53.49 o 
  -4  -7   7       98.84      168.00     23.86 o 
  -3  -7   7       44.27       32.99      9.02 o 
  -2  -7   7      640.52      645.30     47.98 o 
  -1  -7   7     1648.96     1720.50     61.32 o 
   0  -7   7      748.72      720.89     30.97 o 
   1  -7   7      422.55      418.09     38.11 o 
   2  -7   7     1109.51     1139.34     44.59 o 
   3  -7   7      728.28      703.45     39.57 o 
   4  -7   7      392.47      329.03     32.53 o 
   5  -7   7       43.85       37.41     15.90 o 
   6  -7   7      879.33      896.56     37.81 o 
   7  -7   7       16.75       22.08     11.40 o 
   8  -7   7        0.36       11.88      7.76 o 
   9  -7   7      397.07      446.03     47.74 o 
  -8  -6   7      100.26       96.80     20.97 o 
  -7  -6   7      279.71      234.87     58.93 o 
  -6  -6   7      616.45      568.25     55.47 o 
  -5  -6   7      107.69      106.41     36.38 o 
  -4  -6   7       12.64        6.22     11.98 o 
  -3  -6   7     1059.09     1127.31     62.26 o 
  -2  -6   7       92.91       94.88     13.51 o 
  -1  -6   7     2425.10     2361.18     64.93 o 
   0  -6   7      312.67      334.41     22.08 o 
   1  -6   7      536.63      461.57     52.59 o 
   2  -6   7      414.25      412.59     25.16 o 
   3  -6   7     1215.57     1234.60     37.30 o 
   4  -6   7      367.48      309.36     30.72 o 
   5  -6   7      864.91      843.20     39.25 o 
   6  -6   7       76.59       84.81     20.83 o 
   7  -6   7        3.77       25.82     12.16 o 
   8  -6   7      777.59      743.47     33.95 o 
   9  -6   7       48.26       38.94     17.10 o 
  -8  -5   7       30.35       26.56     14.55 o 
  -7  -5   7      408.25      393.80     41.35 o 
  -6  -5   7        0.12       14.94     16.14 o 
  -5  -5   7       28.86       26.81     10.54 o 
  -4  -5   7      181.88      214.18     40.23 o 
  -3  -5   7       35.06       30.60      5.90 o 
  -2  -5   7       59.69       75.36     11.45 o 
  -1  -5   7     1640.90     1580.83     54.71 o 
   0  -5   7      408.24      363.97     21.58 o 
   1  -5   7      236.68      247.23     26.28 o 
   2  -5   7      688.69      632.55     28.74 o 
   3  -5   7      432.05      359.71     32.16 o 
   4  -5   7      308.45      333.36     28.69 o 
   5  -5   7       86.62      100.38     18.87 o 
   6  -5   7       71.52       59.78     17.35 o 
   7  -5   7     1212.92     1270.65     45.78 o 
   8  -5   7      189.65      195.60     30.47 o 
   9  -5   7      129.43      120.22     28.13 o 
  10  -5   7      314.69      293.51     48.89 o 
  -9  -4   7       18.19       41.79     17.43 o 
  -8  -4   7      200.94      292.95     84.60 o 
  -7  -4   7        2.90        6.90      9.36 o 
  -6  -4   7      823.07      877.95     53.07 o 
  -5  -4   7      424.44      393.02     36.55 o 
  -4  -4   7       34.71       13.01     13.63 o 
  -3  -4   7      742.91      816.90     52.79 o 
  -2  -4   7     1901.02     2054.97     46.68 o 
  -1  -4   7      908.19      917.20     25.89 o 
   0  -4   7      359.14      305.57     24.76 o 
   1  -4   7      118.45      100.34     10.66 o 
   2  -4   7        7.50       12.60      8.29 o 
   3  -4   7      338.74      298.88     16.52 o 
   4  -4   7        4.13       19.06      9.35 o 
   5  -4   7        8.01       10.83     11.34 o 
   6  -4   7      820.15      816.95     61.37 o 
   7  -4   7       27.67       16.39      9.13 o 
   8  -4   7      983.65      971.98     35.05 o 
   9  -4   7      136.25      103.91     24.04 o 
  10  -4   7      183.99      169.28     29.71 o 
  -9  -3   7       36.13       70.58     40.76 o 
  -8  -3   7       13.91       22.55     13.23 o 
  -7  -3   7      157.01      177.54     22.54 o 
  -6  -3   7      180.71      184.91     23.41 o 
  -5  -3   7      505.17      422.09     31.57 o 
  -4  -3   7      644.01      714.06     72.97 o 
  -3  -3   7      433.89      388.70     10.78 o 
  -2  -3   7      353.95      348.81     24.82 o 
  -1  -3   7     4911.65     5149.92     52.28 o 
   0  -3   7      182.50      118.94     17.35 o 
   1  -3   7        9.88        9.09      5.87 o 
   2  -3   7       38.76       49.58     10.90 o 
   3  -3   7      289.53      287.10     20.19 o 
   4  -3   7      146.24      159.10     20.78 o 
   5  -3   7       67.02       71.15     12.05 o 
   6  -3   7      164.10      233.27     24.27 o 
   7  -3   7       55.91       77.01     14.14 o 
   8  -3   7      268.01      267.77     27.02 o 
   9  -3   7       24.51       47.18     14.34 o 
  10  -3   7      234.73      239.32     32.10 o 
  -9  -2   7        2.22       16.95     18.67 o 
  -8  -2   7      185.98      219.41     21.40 o 
  -7  -2   7     1845.38     1895.26    137.03 o 
  -6  -2   7        1.12        0.91     18.84 o 
  -5  -2   7     1237.65     1260.55     57.07 o 
  -4  -2   7      186.52      191.44     19.70 o 
  -3  -2   7        0.27        7.10      4.98 o 
  -2  -2   7     3437.57     3431.45     37.77 o 
  -1  -2   7     1075.62     1153.92     22.13 o 
   0  -2   7      132.60      157.09     11.10 o 
   1  -2   7      557.04      473.18     13.81 o 
   2  -2   7      114.64      120.56     12.16 o 
   3  -2   7      180.58      156.76     16.51 o 
   4  -2   7     1446.55     1410.61     37.76 o 
   5  -2   7        4.74       16.66      8.88 o 
   6  -2   7       39.01       33.16      8.66 o 
   7  -2   7       97.45      155.72     17.14 o 
   8  -2   7       11.58       17.87     13.89 o 
   9  -2   7      460.45      485.26     34.92 o 
  10  -2   7      147.99      151.18     29.59 o 
  -9  -1   7       59.59       40.34     19.63 o 
  -8  -1   7      692.67      705.28     35.82 o 
  -7  -1   7     2326.60     2282.99     75.91 o 
  -6  -1   7       58.51       33.84     20.21 o 
  -5  -1   7      636.33      684.90     59.96 o 
  -4  -1   7      101.15       95.25      6.02 o 
  -3  -1   7     4472.74     4599.40     46.08 o 
  -2  -1   7        7.82       14.73      6.34 o 
  -1  -1   7      266.43      276.65     11.10 o 
   0  -1   7     6197.14     6110.95     49.35 o 
   1  -1   7     2001.56     2266.49     35.35 o 
   2  -1   7        2.62       10.69      6.13 o 
   3  -1   7      666.04      575.18     23.52 o 
   4  -1   7     1788.32     1678.23     30.25 o 
   5  -1   7       55.20       59.75      7.96 o 
   6  -1   7      319.92      291.49     25.45 o 
   7  -1   7      643.64      640.69     27.05 o 
   8  -1   7        7.30       23.31     22.76 o 
   9  -1   7       36.27       67.01     18.13 o 
  10  -1   7      341.00      297.94     24.55 o 
  11  -1   7       65.61      104.42     23.26 o 
 -10   0   7        1.90       34.30     20.94 o 
  -9   0   7       68.12       71.11     15.95 o 
  -8   0   7      107.35      147.79     17.45 o 
  -7   0   7     1437.92     1531.04    130.17 o 
  -6   0   7        7.55       11.29      5.61 o 
  -5   0   7      232.29      249.82     11.88 o 
  -4   0   7     2167.03     2229.46     35.45 o 
  -3   0   7      595.64      562.29     22.33 o 
  -2   0   7      431.43      404.92     11.86 o 
  -1   0   7     8398.07     8889.71     60.32 o 
   0   0   7        3.78        8.26      3.11 o 
   1   0   7        1.19       11.33      4.16 o 
   2   0   7     3557.70     3959.97     53.83 o 
   3   0   7       90.53       81.47     15.38 o 
   4   0   7      524.28      507.15     14.75 o 
   5   0   7       65.31       52.89     11.39 o 
   6   0   7        0.20       16.43      9.75 o 
   7   0   7      105.70      118.89     17.76 o 
   8   0   7       69.55       76.91     11.91 o 
   9   0   7      640.55      575.24     31.22 o 
  10   0   7      128.01      166.05     19.53 o 
  11   0   7       19.81       48.51     22.41 o 
 -10   1   7      126.82       96.22     53.63 o 
  -9   1   7        2.00       11.93      9.39 o 
  -8   1   7       51.20       66.70     14.42 o 
  -7   1   7       57.44       36.25      9.49 o 
  -6   1   7       44.71       51.95     13.30 o 
  -5   1   7      231.03      223.81     16.93 o 
  -4   1   7       79.93       86.97      9.30 o 
  -3   1   7     1707.19     1635.51     25.59 o 
  -2   1   7      141.01      148.97     13.94 o 
  -1   1   7      168.74      159.11     10.32 o 
   0   1   7       78.75       96.76      7.85 o 
   1   1   7     7537.83     7813.81     82.46 o 
   2   1   7     1316.05     1393.78     19.79 o 
   3   1   7     1084.97     1105.81     25.29 o 
   4   1   7     1037.79     1038.26     14.93 o 
   5   1   7      586.07      587.64     32.96 o 
   6   1   7      173.00      159.00     12.28 o 
   7   1   7      273.69      263.65     26.05 o 
   8   1   7        2.87       25.93      9.53 o 
   9   1   7      209.80      227.14     17.57 o 
  10   1   7       29.91       50.75     18.54 o 
  11   1   7        0.04       19.86     37.29 o 
 -10   2   7        6.12       20.14     23.79 o 
  -9   2   7        3.14       12.47     16.22 o 
  -8   2   7      219.84      195.58     18.04 o 
  -7   2   7     1062.47     1033.76     29.65 o 
  -6   2   7      190.52      213.22     16.76 o 
  -5   2   7        7.45       16.25      5.15 o 
  -4   2   7        0.78       15.54      6.99 o 
  -3   2   7        6.60        8.33      3.46 o 
  -2   2   7       81.45       85.80      7.84 o 
  -1   2   7      341.06      406.72     16.52 o 
   0   2   7      173.93      206.43     10.17 o 
   1   2   7      551.76      537.19     11.75 o 
   2   2   7      946.90      930.23     24.08 o 
   3   2   7      243.69      190.34     22.73 o 
   4   2   7      682.86      682.86     75.02 o 
   5   2   7     3134.46     3355.43     73.26 o 
   6   2   7      361.10      356.93     18.53 o 
   7   2   7        1.80       12.31     10.21 o 
   8   2   7       31.15       17.59      8.38 o 
   9   2   7        4.89        9.45     10.88 o 
  10   2   7        0.12       24.23      8.17 o 
  11   2   7       46.20       46.15     25.93 o 
 -10   3   7       75.81       96.58     38.13 o 
  -9   3   7      317.18      316.55     43.21 o 
  -8   3   7       83.76       81.96     12.97 o 
  -7   3   7      514.44      518.11     18.30 o 
  -6   3   7      169.61      177.37     13.33 o 
  -5   3   7       31.72       35.27      7.99 o 
  -4   3   7     1508.62     1564.35     27.97 o 
  -3   3   7      242.87      220.49     11.02 o 
  -2   3   7       21.83       17.54      3.72 o 
  -1   3   7     3419.04     3495.19     32.75 o 
   0   3   7      114.34      148.02      7.60 o 
   1   3   7     1364.09     1420.05     17.90 o 
   2   3   7     2165.58     2060.84     34.70 o 
   3   3   7     1062.52     1025.65     30.33 o 
   4   3   7      931.13      889.95     40.31 o 
   5   3   7      180.19      216.15     23.83 o 
   6   3   7      618.30      552.95     24.06 o 
   7   3   7      535.64      561.90     38.95 o 
   8   3   7       17.77       22.03      7.26 o 
   9   3   7       21.96       38.37     15.62 o 
  10   3   7      123.84      151.77     19.96 o 
  11   3   7        0.15       36.41     14.69 o 
 -10   4   7        1.29       35.99     21.03 o 
  -9   4   7      326.97      254.54     38.67 o 
  -8   4   7     1016.22     1017.84     42.36 o 
  -7   4   7       18.28       27.44      6.54 o 
  -6   4   7      294.79      300.21     31.06 o 
  -5   4   7     1665.03     1626.47     40.78 o 
  -4   4   7       61.08       69.30      9.98 o 
  -3   4   7       36.97       24.67      9.98 o 
  -2   4   7      180.67      157.53     14.66 o 
  -1   4   7      601.71      622.92     15.87 o 
   0   4   7      268.87      264.37      9.31 o 
   1   4   7      399.03      445.26     10.05 o 
   2   4   7      835.18      780.27     16.96 o 
   3   4   7     3364.62     3334.78    113.15 o 
   4   4   7      125.22      114.57     11.51 o 
   5   4   7       63.72       77.04      7.80 o 
   6   4   7      469.03      425.90     29.40 o 
   7   4   7      155.94      151.44     18.44 o 
   8   4   7       14.34       18.53      7.47 o 
   9   4   7       95.53       78.41     29.92 o 
  10   4   7        4.57       29.56     10.79 o 
  11   4   7       21.07       55.05     16.97 o 
 -10   5   7       71.68       51.67     32.97 o 
  -9   5   7      571.60      542.34     80.94 o 
  -8   5   7      224.54      203.89     47.33 o 
  -7   5   7       94.51       92.27     22.88 o 
  -6   5   7      864.13      763.81     27.91 o 
  -5   5   7      139.08      132.85     35.13 o 
  -4   5   7       50.98       59.56     23.02 o 
  -3   5   7     3261.64     3186.14    139.21 o 
  -2   5   7       17.20       58.16     18.35 o 
  -1   5   7     1705.72     1812.03     22.50 o 
   0   5   7       22.12       19.06      6.84 o 
   1   5   7      176.59      140.75      8.83 o 
   2   5   7     2429.09     2387.93     28.25 o 
   3   5   7     1489.50     1504.85     27.13 o 
   4   5   7        1.71        6.30      3.22 o 
   5   5   7     1126.68     1057.36     27.53 o 
   6   5   7        6.69       12.48      6.45 o 
   7   5   7      557.28      499.75     28.18 o 
   8   5   7     1480.16     1552.58     42.26 o 
   9   5   7       54.27       55.39     15.95 o 
  10   5   7       18.33       22.49     10.20 o 
  -9   6   7        1.91       14.42     17.64 o 
  -8   6   7       47.75       54.63     16.85 o 
  -7   6   7      924.71      947.31    105.62 o 
  -6   6   7      129.29      136.70     23.45 o 
  -5   6   7       94.48       68.79     23.65 o 
  -4   6   7     2806.65     2855.77     75.15 o 
  -3   6   7     1050.31     1079.55     88.03 o 
  -2   6   7      321.85      308.68     24.10 o 
  -1   6   7      100.14       94.55      9.91 o 
   0   6   7        3.07        6.80      3.37 o 
   1   6   7      533.76      504.79     10.88 o 
   2   6   7       13.47       23.82      7.43 o 
   3   6   7      163.21      131.80      9.07 o 
   4   6   7     3629.67     3682.37     75.35 o 
   5   6   7      478.97      420.13     23.03 o 
   6   6   7      124.26      100.18     11.18 o 
   7   6   7      349.95      303.48     31.16 o 
   8   6   7      146.81      123.95     20.03 o 
   9   6   7       27.67       26.17      9.55 o 
  10   6   7      335.71      298.12     51.54 o 
  -9   7   7       30.39       48.22     13.89 o 
  -8   7   7      340.65      373.95     30.89 o 
  -7   7   7       80.87       73.39     14.85 o 
  -6   7   7        0.32       14.66     12.16 o 
  -5   7   7     1819.06     1973.60     72.31 o 
  -4   7   7      643.81      649.65     40.62 o 
  -3   7   7      111.14      109.77     16.14 o 
  -2   7   7      203.11      209.05     33.57 o 
  -1   7   7      479.57      446.57     21.53 o 
   0   7   7      299.38      312.47     20.56 o 
   1   7   7       18.86       32.56      8.54 o 
   2   7   7      111.30      112.03     15.80 o 
   3   7   7     1775.88     1748.87     48.15 o 
   4   7   7       43.99       40.20      8.45 o 
   5   7   7      613.59      551.92     27.91 o 
   6   7   7     1227.19     1137.59     54.88 o 
   7   7   7        0.21        9.00      6.09 o 
   8   7   7      221.49      209.04     15.01 o 
   9   7   7       32.25       52.85      9.62 o 
  10   7   7        0.03       28.52     11.44 o 
  -9   8   7      444.19      447.10     80.36 o 
  -8   8   7      140.93       76.35     19.05 o 
  -7   8   7       86.20       60.63     26.90 o 
  -6   8   7     1134.23     1110.08    119.21 o 
  -5   8   7      107.10      139.37     46.46 o 
  -4   8   7        1.61       46.78     12.57 o 
  -3   8   7      792.40      943.34     44.17 o 
  -2   8   7      347.34      303.71     26.44 o 
  -1   8   7      269.38      271.70     14.35 o 
   0   8   7      341.17      329.27     33.38 o 
   1   8   7       81.83       73.25      9.99 o 
   2   8   7      167.53      175.79     15.76 o 
   3   8   7      400.14      417.48     23.44 o 
   4   8   7      136.04      130.90     21.43 o 
   5   8   7      623.42      630.50     32.02 o 
   6   8   7        3.86        3.14      8.63 o 
   7   8   7      125.46      100.82     23.81 o 
   8   8   7      106.56      104.05     28.73 o 
   9   8   7       43.75       69.16      9.97 o 
  10   8   7        2.23       26.70     13.35 o 
  -8   9   7      115.32       99.00     24.78 o 
  -7   9   7      494.67      444.72     83.80 o 
  -6   9   7      245.87      278.41     42.68 o 
  -5   9   7       45.66       59.40     17.55 o 
  -4   9   7     2177.82     2090.78     83.70 o 
  -3   9   7     1379.75     1316.35     66.81 o 
  -2   9   7       59.12       48.10      7.73 o 
  -1   9   7       25.50       31.78      9.73 o 
   0   9   7      147.39      176.66     11.75 o 
   1   9   7        5.16       20.81      9.59 o 
   2   9   7        0.34       19.24     11.84 o 
   3   9   7        0.25       11.84      7.92 o 
   4   9   7       22.87       26.08     15.40 o 
   5   9   7      256.09      204.51     31.62 o 
   6   9   7      152.83      162.05     29.98 o 
   7   9   7      142.98      168.00     32.10 o 
   8   9   7       11.16       19.62      6.05 o 
   9   9   7        8.49       54.97     14.68 o 
  -8  10   7      402.49      345.48     79.04 o 
  -7  10   7        0.49       24.05     18.67 o 
  -6  10   7      846.96      907.64     41.96 o 
  -5  10   7     1627.49     1501.64     49.95 o 
  -4  10   7        2.26       13.29     14.14 o 
  -3  10   7      663.06      611.49     30.72 o 
  -2  10   7      162.55      135.75     12.52 o 
  -1  10   7       38.13       26.29      7.27 o 
   0  10   7      648.79      698.78     43.19 o 
   1  10   7        0.14       20.72     11.66 o 
   2  10   7        0.69        8.78      6.66 o 
   3  10   7      349.87      366.83     24.58 o 
   4  10   7       39.35       44.42     13.83 o 
   5  10   7      159.80      175.32     34.43 o 
   6  10   7      362.90      352.76     25.84 o 
   7  10   7       35.62       26.81     10.84 o 
   8  10   7        0.22       27.37     21.52 o 
   9  10   7       23.35       35.43     13.35 o 
  -7  11   7      151.48      208.05     67.27 o 
  -6  11   7       35.75       34.87     15.37 o 
  -5  11   7     1066.00      993.22     40.83 o 
  -4  11   7      666.57      715.82     41.32 o 
  -3  11   7      407.34      366.43     32.07 o 
  -2  11   7      933.83      921.38     52.47 o 
  -1  11   7        7.23       23.32     14.99 o 
   0  11   7      125.54      118.42     21.08 o 
   1  11   7       17.81       23.76      8.67 o 
   2  11   7      630.77      654.01     32.58 o 
   3  11   7        0.64       14.83      7.89 o 
   4  11   7        1.42       15.76      7.35 o 
   5  11   7        2.89       35.15      9.36 o 
   6  11   7      248.27      168.73     29.40 o 
   7  11   7      127.49      106.85     19.55 o 
   8  11   7       28.02       30.49     18.46 o 
  -7  12   7       82.47       52.05     38.36 o 
  -6  12   7        7.82       41.90     12.70 o 
  -5  12   7      398.18      340.52     36.54 o 
  -4  12   7       97.51      107.39     25.23 o 
  -3  12   7      188.60      182.74     43.88 o 
  -2  12   7      461.20      461.13     26.56 o 
  -1  12   7      386.73      382.11     20.83 o 
   0  12   7       46.25       35.26     14.61 o 
   1  12   7      104.57       86.58     17.97 o 
   2  12   7       39.16       57.96     12.18 o 
   3  12   7       87.13      113.59     24.53 o 
   4  12   7       67.52      104.90     18.22 o 
   5  12   7       84.15       60.25     27.31 o 
   6  12   7       97.95      105.23     18.72 o 
   7  12   7        3.82       16.11      9.73 o 
  -6  13   7      226.94      206.06     29.77 o 
  -5  13   7        1.36       24.45     10.42 o 
  -4  13   7       91.64       77.38     35.69 o 
  -3  13   7      357.07      427.45     40.65 o 
  -2  13   7      122.37      131.23     21.61 o 
  -1  13   7       47.04       48.12     13.13 o 
   0  13   7     1578.34     1549.89     45.43 o 
   1  13   7        5.28       26.65     10.74 o 
   2  13   7       66.14       63.32      9.93 o 
   3  13   7      218.33      259.48     35.21 o 
   4  13   7       66.47       82.75     20.19 o 
   5  13   7       83.66       69.82     23.52 o 
   6  13   7      110.35       73.97     19.12 o 
  -5  14   7       58.38       82.57     24.06 o 
  -4  14   7       30.33       46.87     21.16 o 
  -3  14   7       18.57       22.70     17.82 o 
  -2  14   7        0.30       13.45     13.17 o 
  -1  14   7      170.79      217.14     26.59 o 
   0  14   7       27.79       44.66     13.81 o 
   1  14   7      192.64      239.99     31.60 o 
   2  14   7      236.56      299.05     20.07 o 
   3  14   7       41.26       60.34     13.01 o 
   4  14   7      116.18      107.68     22.15 o 
   5  14   7       13.86       31.37     12.43 o 
  -3  15   7       26.56       25.16     15.89 o 
  -2  15   7       70.24       63.49     25.23 o 
  -1  15   7       23.01       32.45     21.47 o 
   0  15   7        3.49       24.41      7.95 o 
   1  15   7        1.37       12.96      7.75 o 
   2  15   7        2.63       43.67     13.01 o 
   3  15   7       74.32       80.54     20.43 o 
  -1 -11   8       19.89       29.55     15.43 o 
   0 -11   8       11.96       20.46     22.71 o 
   1 -11   8       60.64       56.92     19.83 o 
   2 -11   8      304.97      336.43     25.80 o 
   3 -11   8        1.17       32.55     18.68 o 
  -3 -10   8      310.20      328.09     35.79 o 
  -2 -10   8       34.15       35.35     17.49 o 
  -1 -10   8      132.32      121.33     20.10 o 
   0 -10   8      123.54      143.86     21.53 o 
   1 -10   8        5.18       29.82     10.53 o 
   2 -10   8      156.69      172.04     20.77 o 
   3 -10   8       54.64       63.55     15.96 o 
   4 -10   8        3.90       37.09     10.14 o 
   5 -10   8      265.92      255.13     29.97 o 
  -5  -9   8       36.50       27.85      8.33 o 
  -4  -9   8      782.32      826.56     92.30 o 
  -3  -9   8        3.80       15.93     16.20 o 
  -2  -9   8        3.18       33.57     17.16 o 
  -1  -9   8       62.29       82.00     21.28 o 
   0  -9   8        0.33       19.48      9.16 o 
   1  -9   8       90.21      109.38     15.39 o 
   2  -9   8       41.45       35.57     12.86 o 
   3  -9   8       24.77       39.03     11.40 o 
   4  -9   8       18.82       22.39     10.56 o 
   5  -9   8       94.93       75.88     13.64 o 
   6  -9   8       39.45       46.76     14.83 o 
  -6  -8   8        4.92       27.56     18.55 o 
  -5  -8   8      797.10      718.58     44.11 o 
  -4  -8   8      416.58      394.90    102.77 o 
  -3  -8   8       25.98       39.72     21.30 o 
  -2  -8   8      380.87      365.83     25.69 o 
  -1  -8   8       24.00       20.50     10.76 o 
   0  -8   8      140.46      141.91     24.74 o 
   1  -8   8     1009.18     1093.73     36.03 o 
   2  -8   8       40.26       64.80     16.41 o 
   3  -8   8      376.12      434.90     28.59 o 
   4  -8   8     1149.52     1045.05     45.86 o 
   5  -8   8       21.11       41.35     13.89 o 
   6  -8   8      729.16      709.99     28.53 o 
   7  -8   8        0.34       25.64     11.44 o 
  -6  -7   8      275.52      354.35    101.26 o 
  -5  -7   8       17.45        2.52     15.74 o 
  -4  -7   8      102.82      125.93     32.20 o 
  -3  -7   8      167.78      186.93     35.82 o 
  -2  -7   8      723.96      701.17     32.76 o 
  -1  -7   8      144.22      191.35     22.22 o 
   0  -7   8      178.62      220.54     21.88 o 
   1  -7   8      308.49      297.51     21.25 o 
   2  -7   8     1095.63     1009.49     41.39 o 
   3  -7   8      347.59      364.48     22.99 o 
   4  -7   8     1232.36     1181.38     42.42 o 
   5  -7   8     1045.10     1120.75     62.59 o 
   6  -7   8        0.41       10.55     10.46 o 
   7  -7   8       23.22       40.21     13.07 o 
   8  -7   8      220.92      189.52     53.16 o 
  -7  -6   8      124.53      115.30     52.34 o 
  -6  -6   8       15.67       24.65      7.28 o 
  -5  -6   8        6.54        9.34     13.67 o 
  -4  -6   8        3.53       16.79     10.80 o 
  -3  -6   8       36.21       23.74      7.73 o 
  -2  -6   8       46.09       42.22     10.03 o 
  -1  -6   8      209.25      271.31     20.96 o 
   0  -6   8     3393.87     3386.28     82.88 o 
   1  -6   8       10.15       20.57      6.83 o 
   2  -6   8       29.71       41.68     11.65 o 
   3  -6   8      682.34      728.34     32.69 o 
   4  -6   8     1515.31     1481.83     40.43 o 
   5  -6   8      572.13      488.73     40.08 o 
   6  -6   8      302.02      331.63     44.02 o 
   7  -6   8      545.89      435.72     40.35 o 
   8  -6   8       22.39       36.29     11.45 o 
   9  -6   8       11.56       29.15     12.99 o 
  -8  -5   8      160.02      146.98     26.91 o 
  -7  -5   8       86.03       47.13     18.26 o 
  -6  -5   8      274.86      245.97     66.90 o 
  -5  -5   8      478.77      493.14     62.46 o 
  -4  -5   8        1.54       29.90     19.24 o 
  -3  -5   8        0.87       18.81      9.32 o 
  -2  -5   8     2606.50     2714.09     63.01 o 
  -1  -5   8       29.77       34.80      8.75 o 
   0  -5   8      645.78      581.38     28.99 o 
   1  -5   8       10.43       19.85      8.93 o 
   2  -5   8       12.16       26.70     11.13 o 
   3  -5   8       12.24       30.43     15.65 o 
   4  -5   8       68.54       77.30     16.14 o 
   5  -5   8      877.36      811.24     61.20 o 
   6  -5   8      427.08      375.60     33.38 o 
   7  -5   8       13.52       20.12     10.31 o 
   8  -5   8       80.12       60.79     16.70 o 
   9  -5   8      455.57      485.65     43.56 o 
  -8  -4   8       15.35       36.83     16.09 o 
  -7  -4   8      225.96      255.19     57.19 o 
  -6  -4   8     1844.17     1794.41     67.16 o 
  -5  -4   8        8.69       19.33     31.90 o 
  -4  -4   8       21.34       51.64     16.45 o 
  -3  -4   8      374.44      358.03     10.77 o 
  -2  -4   8       79.11       77.93     11.27 o 
  -1  -4   8     2056.95     2133.48     40.62 o 
   0  -4   8      894.58      779.16     32.32 o 
   1  -4   8       42.21       23.37     10.43 o 
   2  -4   8      659.43      591.09     30.13 o 
   3  -4   8       54.15       66.27     10.15 o 
   4  -4   8        1.83       20.98      9.46 o 
   5  -4   8       14.33       18.26     12.25 o 
   6  -4   8       19.37       13.76     10.74 o 
   7  -4   8       30.04       19.61     10.48 o 
   8  -4   8       26.74       24.74     13.57 o 
   9  -4   8       12.37       22.07     13.39 o 
  10  -4   8      219.33      192.94     34.76 o 
  -8  -3   8      203.33      215.07     35.44 o 
  -7  -3   8      380.21      401.84     52.21 o 
  -6  -3   8      118.48      115.38     25.58 o 
  -5  -3   8     1656.37     1702.38     83.53 o 
  -4  -3   8      452.42      459.16     35.56 o 
  -3  -3   8        0.76        4.36      2.70 o 
  -2  -3   8     1629.67     1675.85     29.95 o 
  -1  -3   8      448.97      420.99     16.14 o 
   0  -3   8      481.16      452.71     21.08 o 
   1  -3   8     2869.36     2859.50     89.15 o 
   2  -3   8       38.02       54.71     11.19 o 
   3  -3   8        0.91       22.61      8.86 o 
   4  -3   8      244.97      231.34     22.46 o 
   5  -3   8      120.48      107.14     28.07 o 
   6  -3   8       85.74      129.69     27.02 o 
   7  -3   8      201.87      185.05     21.22 o 
   8  -3   8        2.50       28.84     11.80 o 
   9  -3   8      169.22      195.80     51.13 o 
  10  -3   8       14.07       35.11     15.86 o 
  -9  -2   8       15.54       44.45     18.13 o 
  -8  -2   8       52.41       54.02     13.00 o 
  -7  -2   8        2.80        9.20     10.63 o 
  -6  -2   8     1202.12     1153.52    149.28 o 
  -5  -2   8      236.27      199.18     27.07 o 
  -4  -2   8       24.75       17.97      4.61 o 
  -3  -2   8      527.18      514.91     18.88 o 
  -2  -2   8       41.49       57.22     11.90 o 
  -1  -2   8      765.56      730.11     35.35 o 
   0  -2   8     5141.53     5649.34     67.49 o 
   1  -2   8      261.43      222.86     18.98 o 
   2  -2   8       37.80       13.78      5.80 o 
   3  -2   8     2315.71     2516.10     42.86 o 
   4  -2   8       57.26       67.09     10.16 o 
   5  -2   8       61.79       68.55     12.57 o 
   6  -2   8       94.86       78.65     16.63 o 
   7  -2   8       81.14       69.08     15.63 o 
   8  -2   8      423.31      362.69     26.11 o 
   9  -2   8       42.45       31.26     22.99 o 
  10  -2   8      172.93      201.61     22.79 o 
  -9  -1   8      163.87      149.53     37.87 o 
  -8  -1   8       21.04       61.60     14.42 o 
  -7  -1   8        7.23       29.65     13.68 o 
  -6  -1   8       12.13       34.42     33.05 o 
  -5  -1   8      284.09      274.33     25.37 o 
  -4  -1   8     1391.21     1438.96     40.85 o 
  -3  -1   8      433.69      417.02     13.30 o 
  -2  -1   8      615.75      610.18     32.32 o 
  -1  -1   8     4351.30     4494.28     46.46 o 
   0  -1   8       15.61       15.58      6.41 o 
   1  -1   8      648.13      674.55     17.30 o 
   2  -1   8     1794.27     1825.13     33.85 o 
   3  -1   8      645.28      579.78     18.54 o 
   4  -1   8       17.76       21.25      6.64 o 
   5  -1   8     1880.52     1906.56     54.85 o 
   6  -1   8      155.69      168.96     24.55 o 
   7  -1   8      214.78      219.12     23.10 o 
   8  -1   8      336.88      275.56     25.35 o 
   9  -1   8        0.12       22.65     17.47 o 
  10  -1   8     1104.51     1084.10    139.34 o 
  -9   0   8       18.69       30.89     10.70 o 
  -8   0   8      801.49      801.09     50.23 o 
  -7   0   8     1086.33     1055.33     38.63 o 
  -6   0   8      945.24      943.92     48.88 o 
  -5   0   8        3.76        6.40      6.02 o 
  -4   0   8      121.90      141.00     11.39 o 
  -3   0   8      161.06      194.37     12.38 o 
  -2   0   8     8269.64     8669.13     87.39 o 
  -1   0   8      590.22      555.41     20.78 o 
   0   0   8       36.56       43.23      7.69 o 
   1   0   8     3747.84     3757.05     59.95 o 
   2   0   8       83.76       75.89      6.64 o 
   3   0   8     1345.87     1379.51     24.55 o 
   4   0   8      705.89      686.00     16.90 o 
   5   0   8        0.69        9.09      4.71 o 
   6   0   8      388.19      371.78     12.79 o 
   7   0   8      316.55      291.42     22.76 o 
   8   0   8      265.57      242.86     21.76 o 
   9   0   8      255.11      273.13     30.71 o 
  10   0   8       11.63        7.32     12.76 o 
  -9   1   8       12.51       25.48     19.60 o 
  -8   1   8      318.82      344.17     43.33 o 
  -7   1   8      382.61      360.90     54.35 o 
  -6   1   8      406.64      396.56     13.35 o 
  -5   1   8        7.01        5.43      5.63 o 
  -4   1   8        3.24        6.79      3.49 o 
  -3   1   8     1496.75     1522.51     21.95 o 
  -2   1   8       98.79       69.88      6.13 o 
  -1   1   8      637.62      634.30     14.36 o 
   0   1   8     4172.95     4268.24     36.31 o 
   1   1   8       80.34      104.32      9.79 o 
   2   1   8       14.02       10.04      4.36 o 
   3   1   8        2.41        3.35      7.15 o 
   4   1   8     1447.09     1386.36     34.80 o 
   5   1   8       41.56       40.12      8.33 o 
   6   1   8       53.12       57.47     15.35 o 
   7   1   8        5.06        5.12      5.45 o 
   8   1   8       61.35      101.72     45.61 o 
   9   1   8       87.10      131.43     18.83 o 
  10   1   8      183.72      164.64     33.86 o 
  11   1   8        5.44        7.54     27.80 o 
  -9   2   8      405.88      444.85     80.01 o 
  -8   2   8        1.15        4.37      4.22 o 
  -7   2   8      263.37      267.82     12.97 o 
  -6   2   8      474.33      450.50     35.98 o 
  -5   2   8       13.55       35.19     10.09 o 
  -4   2   8      995.55     1019.06     20.80 o 
  -3   2   8      148.56      135.73     11.12 o 
  -2   2   8       68.27       60.75      9.38 o 
  -1   2   8     1501.29     1612.70     22.30 o 
   0   2   8      571.96      610.01     20.13 o 
   1   2   8      411.58      393.51      8.41 o 
   2   2   8     3443.56     3410.88     42.34 o 
   3   2   8       16.91       18.07     11.67 o 
   4   2   8       44.13       51.34     15.81 o 
   5   2   8      232.05      207.55     24.28 o 
   6   2   8       11.09       16.03      5.06 o 
   7   2   8      355.97      349.70     30.17 o 
   8   2   8       50.93       61.86     14.11 o 
   9   2   8       16.99       38.90     20.28 o 
  10   2   8      320.15      343.64     26.10 o 
  11   2   8        1.85       26.45     12.60 o 
  -9   3   8       51.45       25.57     20.85 o 
  -8   3   8      101.43      144.69     35.82 o 
  -7   3   8       38.11       35.38      6.71 o 
  -6   3   8     1503.43     1523.11     61.39 o 
  -5   3   8       12.10       25.72     12.19 o 
  -4   3   8        1.80        6.49      4.18 o 
  -3   3   8        5.02       11.50      5.64 o 
  -2   3   8     1868.18     1778.48     33.32 o 
  -1   3   8      830.46      863.93     14.92 o 
   0   3   8      143.32      172.47      8.37 o 
   1   3   8        3.43        7.47      2.30 o 
   2   3   8      446.17      434.24     19.55 o 
   3   3   8        2.62       14.26     12.54 o 
   4   3   8      518.05      504.68     25.91 o 
   5   3   8        9.50       16.22     26.86 o 
   6   3   8      226.16      224.27     12.79 o 
   7   3   8       40.34       45.95      8.53 o 
   8   3   8        0.02       19.75     12.84 o 
   9   3   8      447.11      436.86     32.73 o 
  10   3   8      106.05       97.62     33.23 o 
  11   3   8       28.98       59.02     17.22 o 
  -9   4   8      109.57       82.86     29.31 o 
  -8   4   8        0.83        1.51      5.61 o 
  -7   4   8      126.04      180.34     24.77 o 
  -6   4   8     1110.42     1065.05     22.05 o 
  -5   4   8      368.12      369.37      8.63 o 
  -4   4   8       26.76       20.14      4.58 o 
  -3   4   8     1067.09      980.56     44.40 o 
  -2   4   8       22.34       25.82      5.67 o 
  -1   4   8      378.51      355.56      9.84 o 
   0   4   8     2109.39     2113.90     27.21 o 
   1   4   8        6.04        9.80      3.90 o 
   2   4   8      587.55      500.14     19.30 o 
   3   4   8       65.87       99.17     36.80 o 
   4   4   8      144.50      158.32     21.74 o 
   5   4   8       85.89       48.44     16.42 o 
   6   4   8        0.09        6.42      3.63 o 
   7   4   8      140.14      126.20     17.26 o 
   8   4   8      223.33      217.49     17.65 o 
   9   4   8        6.19       54.45     17.98 o 
  10   4   8       77.80       88.70     16.06 o 
  -9   5   8        8.13       35.28     16.39 o 
  -8   5   8      486.57      412.95     73.64 o 
  -7   5   8      179.53      204.28     57.07 o 
  -6   5   8       92.11       82.92     13.44 o 
  -5   5   8     2592.87     2451.41     90.83 o 
  -4   5   8     1510.20     1467.31     56.22 o 
  -3   5   8      254.11      217.49     20.50 o 
  -2   5   8     1991.05     2083.21    155.83 o 
  -1   5   8     3697.53     3829.70     36.16 o 
   0   5   8       17.80       37.81      4.17 o 
   1   5   8      487.37      365.26     11.05 o 
   2   5   8     1005.54     1038.01     26.93 o 
   3   5   8     2520.47     2628.52     26.23 o 
   4   5   8      620.43      581.96     21.95 o 
   5   5   8      232.46      224.08     14.26 o 
   6   5   8      176.29      161.52     19.56 o 
   7   5   8       89.97      124.41     32.69 o 
   8   5   8       26.13       34.20     10.24 o 
   9   5   8      111.13       98.72     21.38 o 
  10   5   8       40.90       58.96     14.25 o 
  -9   6   8        1.74        8.66     13.94 o 
  -8   6   8      643.15      737.61     31.03 o 
  -7   6   8       49.49       55.84     21.63 o 
  -6   6   8      402.60      339.76     60.01 o 
  -5   6   8       31.44       32.70     27.93 o 
  -4   6   8       37.26       32.08     26.64 o 
  -3   6   8      134.37       76.99     39.34 o 
  -2   6   8      796.04      837.43     59.65 o 
  -1   6   8       15.79       14.07      3.91 o 
   0   6   8     2103.88     2300.67     23.95 o 
   1   6   8     1169.03     1092.62     34.33 o 
   2   6   8     3502.22     3600.63     45.84 o 
   3   6   8     3932.01     3975.14     73.21 o 
   4   6   8       57.85       47.63      9.62 o 
   5   6   8       10.33        6.31      4.20 o 
   6   6   8      169.79      153.27     13.04 o 
   7   6   8       20.25       24.40      8.25 o 
   8   6   8      114.85       90.27     17.87 o 
   9   6   8       53.77       60.29     15.95 o 
  10   6   8       16.57       26.74     14.55 o 
  -9   7   8      331.24      262.72     39.42 o 
  -8   7   8       36.28       26.95     11.14 o 
  -7   7   8       42.42       48.82     16.26 o 
  -6   7   8      293.88      305.05     51.86 o 
  -5   7   8      111.01      157.34     34.30 o 
  -4   7   8      444.59      440.65     41.21 o 
  -3   7   8      620.72      607.79     36.48 o 
  -2   7   8        0.34        8.78     11.52 o 
  -1   7   8      382.37      371.68     15.14 o 
   0   7   8      743.31      668.88     17.85 o 
   1   7   8      126.15      114.01     10.45 o 
   2   7   8     3418.55     3697.38     58.40 o 
   3   7   8        0.51       13.01      6.91 o 
   4   7   8       87.64       91.94     13.89 o 
   5   7   8      527.36      521.15     38.58 o 
   6   7   8      243.76      208.91     14.24 o 
   7   7   8       75.91       47.90     11.87 o 
   8   7   8      421.80      364.29     48.42 o 
   9   7   8       86.08       98.31     36.89 o 
  10   7   8       16.77       23.82     11.63 o 
  -8   8   8        3.98       28.90     14.68 o 
  -7   8   8      338.33      343.94     48.02 o 
  -6   8   8       20.03       38.86     12.87 o 
  -5   8   8      273.44      305.37     42.23 o 
  -4   8   8        8.02       18.17     13.12 o 
  -3   8   8      349.84      344.05     20.02 o 
  -2   8   8       98.03       96.36     20.29 o 
  -1   8   8       10.44       13.02      3.69 o 
   0   8   8      474.41      504.74     19.87 o 
   1   8   8       77.47       61.06     14.02 o 
   2   8   8        3.90       19.04      5.89 o 
   3   8   8        7.75       13.68      5.25 o 
   4   8   8     1850.72     1753.57     43.54 o 
   5   8   8      649.60      607.66     31.50 o 
   6   8   8      125.75      102.53     17.17 o 
   7   8   8      117.40       82.81     14.92 o 
   8   8   8       24.35       32.22     15.24 o 
   9   8   8      218.64      214.09     52.57 o 
  -8   9   8      482.69      555.75     41.19 o 
  -7   9   8       17.44       37.01     12.38 o 
  -6   9   8      156.48      166.61     36.74 o 
  -5   9   8      484.88      496.83     40.76 o 
  -4   9   8        3.99        2.89     14.70 o 
  -3   9   8      303.61      293.65     45.17 o 
  -2   9   8      183.80      215.30     43.26 o 
  -1   9   8       42.93       53.32      8.59 o 
   0   9   8       73.15       97.38     15.69 o 
   1   9   8      205.35      224.78     17.42 o 
   2   9   8       39.48       37.72      9.19 o 
   3   9   8      360.60      407.97     17.68 o 
   4   9   8      304.07      283.10     29.98 o 
   5   9   8      274.74      280.84     17.92 o 
   6   9   8     1029.55      848.91     38.12 o 
   7   9   8      370.72      329.22     19.45 o 
   8   9   8      192.40      112.85     27.59 o 
   9   9   8       17.25       43.36     16.67 o 
  -8  10   8      155.00      178.12     37.42 o 
  -7  10   8      261.48      269.14     61.31 o 
  -6  10   8      339.86      312.66     42.49 o 
  -5  10   8        0.35        0.00     12.95 o 
  -4  10   8      714.47      733.66     58.94 o 
  -3  10   8      477.74      456.35     46.05 o 
  -2  10   8      590.98      533.17     17.28 o 
  -1  10   8      156.98      127.09     10.61 o 
   0  10   8       67.44       75.39     13.49 o 
   1  10   8      231.45      237.02     22.14 o 
   2  10   8     1291.88     1387.09     48.33 o 
   3  10   8       18.50       13.10      7.63 o 
   4  10   8        1.45       16.60      7.16 o 
   5  10   8       31.23       22.21      7.26 o 
   6  10   8       98.40      100.41     20.42 o 
   7  10   8       59.83       72.97     23.20 o 
   8  10   8      100.62       76.69     31.19 o 
  -7  11   8      202.51      223.91     87.49 o 
  -6  11   8       27.50       68.93     23.63 o 
  -5  11   8      912.68      794.61     41.66 o 
  -4  11   8      689.29      748.22     47.25 o 
  -3  11   8        2.45       15.19     20.45 o 
  -2  11   8     2363.82     2567.86     81.66 o 
  -1  11   8       93.20      104.23     15.02 o 
   0  11   8      714.76      698.41     30.81 o 
   1  11   8      105.44      106.53     13.89 o 
   2  11   8       84.47      101.00     12.44 o 
   3  11   8       35.92       49.00     10.23 o 
   4  11   8      148.75      154.97     23.53 o 
   5  11   8      179.79      187.32     24.55 o 
   6  11   8        4.70        4.27      7.35 o 
   7  11   8       27.40       25.16     16.48 o 
   8  11   8        0.43       19.71     12.15 o 
  -6  12   8       99.15       56.74     22.52 o 
  -5  12   8      114.96      133.97     30.91 o 
  -4  12   8      908.94     1079.79     57.88 o 
  -3  12   8      687.61      724.20     79.16 o 
  -2  12   8       22.54       62.68     37.82 o 
  -1  12   8      456.68      481.03     21.00 o 
   0  12   8      633.15      678.62     25.59 o 
   1  12   8      150.53      170.48     14.16 o 
   2  12   8       28.26       24.97      9.94 o 
   3  12   8      233.77      209.42     18.25 o 
   4  12   8       36.29       28.29      9.23 o 
   6  12   8      136.50      106.04     20.60 o 
   7  12   8       94.04       93.04     36.84 o 
  -5  13   8      110.61      131.89     29.43 o 
  -4  13   8      242.52      221.13     67.52 o 
  -3  13   8       53.04       67.51     26.15 o 
  -2  13   8       56.64       37.25     17.59 o 
  -1  13   8      100.55       95.74     15.35 o 
   0  13   8       17.97       23.71     10.30 o 
   1  13   8      164.03      192.47     26.03 o 
   2  13   8      195.88      216.00     23.15 o 
   3  13   8       14.44       23.23      8.21 o 
   4  13   8        2.08       17.42      6.94 o 
   5  13   8       66.68       43.55     12.36 o 
   6  13   8       18.33       23.37     11.83 o 
  -4  14   8        0.38       11.58     12.06 o 
  -3  14   8       24.64       45.39     16.62 o 
  -2  14   8       72.53       37.70     28.02 o 
  -1  14   8       18.34       34.41     22.01 o 
   0  14   8        0.50       20.05     10.75 o 
   1  14   8       85.82      153.44     17.04 o 
   2  14   8       31.08       44.49     13.59 o 
   3  14   8       22.87       24.16     13.00 o 
   4  14   8       28.93       26.41      8.94 o 
   5  14   8        0.14       17.22      6.91 o 
  -2  15   8       14.50       27.50     10.46 o 
  -1  15   8       15.07       32.91     13.98 o 
   0  15   8        7.01        6.06      8.07 o 
   1  15   8       50.04      101.06     19.54 o 
   2  15   8       30.78       46.50     13.65 o 
   3  15   8        4.31       22.42      8.21 o 
  -2 -10   9        1.29       10.51     12.02 o 
  -1 -10   9      173.33      198.85     28.07 o 
   0 -10   9        5.33       11.56      6.68 o 
   1 -10   9      224.48      218.52     39.82 o 
   2 -10   9      113.54      142.36     21.76 o 
   3 -10   9      153.49      167.56     19.35 o 
   4 -10   9      177.57      165.43     39.31 o 
  -4  -9   9       34.91       55.45     18.26 o 
  -3  -9   9        2.03        5.09     15.54 o 
  -2  -9   9      184.01      223.18     35.92 o 
  -1  -9   9        6.10       33.68      8.63 o 
   0  -9   9      266.14      261.73     32.28 o 
   1  -9   9      230.60      251.27     36.06 o 
   2  -9   9      213.14      227.92     25.94 o 
   3  -9   9      299.54      318.30     20.18 o 
   4  -9   9       27.30       80.66     30.25 o 
   5  -9   9        0.28       31.82     12.34 o 
   6  -9   9      422.78      422.33     84.40 o 
  -5  -8   9        0.04       21.95     13.63 o 
  -4  -8   9        2.89       27.49     15.46 o 
  -3  -8   9      708.55      693.51     73.95 o 
  -2  -8   9       24.37       23.76     12.26 o 
  -1  -8   9       20.10       26.35     10.50 o 
   0  -8   9      300.90      343.61     34.08 o 
   1  -8   9       58.08       80.61     15.04 o 
   2  -8   9      716.24      709.00     66.25 o 
   3  -8   9      382.83      338.80     57.15 o 
   4  -8   9       55.50       63.83     17.91 o 
   5  -8   9      269.59      304.45     39.31 o 
   6  -8   9        4.89       33.23     11.35 o 
   7  -8   9        1.44       16.34     12.24 o 
  -6  -7   9       32.71       30.67     18.58 o 
  -5  -7   9        6.74       27.27     18.31 o 
  -4  -7   9      707.96      689.79     85.31 o 
  -3  -7   9      292.88      353.91     69.40 o 
  -2  -7   9      167.84      230.62     34.72 o 
  -1  -7   9      355.48      376.59     26.06 o 
   0  -7   9      751.55      709.13     47.41 o 
   1  -7   9      187.26      135.28     27.83 o 
   2  -7   9      110.80      114.02     33.06 o 
   3  -7   9        2.48       39.25     13.05 o 
   4  -7   9      869.41      817.72     31.11 o 
   5  -7   9      244.60      237.06     27.27 o 
   6  -7   9       49.00       26.87     15.15 o 
   7  -7   9      683.86      593.26     30.37 o 
   8  -7   9        3.59       19.04      7.86 o 
  -6  -6   9       32.97       31.29     18.19 o 
  -5  -6   9      519.43      529.32     75.14 o 
  -4  -6   9      697.88      697.63     45.64 o 
  -3  -6   9      144.99      170.53     35.93 o 
  -2  -6   9      362.78      357.63     20.28 o 
  -1  -6   9       29.15       18.94      7.74 o 
   0  -6   9     1966.80     1930.68     56.46 o 
   1  -6   9        9.06       17.19     10.37 o 
   2  -6   9       62.56       51.17     12.67 o 
   3  -6   9     1702.70     1614.67     42.02 o 
   4  -6   9      805.03      808.88     34.79 o 
   5  -6   9      129.12      110.96     23.86 o 
   6  -6   9     1204.98     1167.11     87.87 o 
   7  -6   9        0.11       23.86      9.87 o 
   8  -6   9        1.72       29.81     11.05 o 
  -7  -5   9        2.44       11.70      7.97 o 
  -6  -5   9      519.79      569.24     48.47 o 
  -5  -5   9        2.36        6.47     12.07 o 
  -4  -5   9       13.06       33.80     16.24 o 
  -3  -5   9        1.33       18.92      6.65 o 
  -2  -5   9      221.73      170.85     22.21 o 
  -1  -5   9        1.53        8.76      7.02 o 
   0  -5   9      764.78      722.88     31.85 o 
   1  -5   9      283.07      307.12     36.59 o 
   2  -5   9      120.03       97.18     16.07 o 
   3  -5   9       19.63       49.26     12.63 o 
   4  -5   9       15.82       32.28     11.65 o 
   5  -5   9     2670.12     2604.17     71.07 o 
   6  -5   9       95.04       63.39     15.81 o 
   7  -5   9      114.29       84.28     18.73 o 
   8  -5   9      146.52      191.48     33.73 o 
   9  -5   9        2.36       13.33     10.89 o 
  -7  -4   9      213.31      220.79     34.35 o 
  -6  -4   9        4.95       17.02     14.08 o 
  -5  -4   9       40.00       46.45     21.60 o 
  -4  -4   9      816.43      757.79     34.92 o 
  -3  -4   9      157.77      170.24     25.06 o 
  -2  -4   9       30.46       40.04     10.90 o 
  -1  -4   9       11.30       20.12      9.35 o 
   0  -4   9      525.94      553.76     29.20 o 
   1  -4   9        2.53       24.43     10.29 o 
   2  -4   9       11.02       16.45     13.83 o 
   3  -4   9      100.19       57.14     13.22 o 
   4  -4   9      394.64      396.62     20.95 o 
   5  -4   9      405.28      433.47     31.13 o 
   6  -4   9      248.51      268.61     24.98 o 
   7  -4   9     1036.41     1056.62     52.13 o 
   8  -4   9       11.40       13.55      8.97 o 
   9  -4   9       24.21       14.29      6.98 o 
  -8  -3   9      137.22      152.08     46.37 o 
  -7  -3   9       26.61       14.47     19.69 o 
  -6  -3   9      703.43      670.28     67.12 o 
  -5  -3   9     1352.26     1209.42     93.28 o 
  -4  -3   9       21.97       41.33     15.68 o 
  -3  -3   9      138.50      173.03     21.99 o 
  -2  -3   9      594.56      603.54     27.84 o 
  -1  -3   9      675.13      607.19     27.95 o 
   0  -3   9     1670.89     1798.98     65.21 o 
   1  -3   9        2.14       20.52      9.80 o 
   2  -3   9       12.73       28.68      8.40 o 
   3  -3   9       16.88       54.21     12.06 o 
   4  -3   9       17.95       16.78      8.41 o 
   5  -3   9      616.60      595.16     28.00 o 
   6  -3   9      241.07      222.72     20.15 o 
   7  -3   9       29.96       18.28      8.42 o 
   8  -3   9      265.22      265.26     43.55 o 
   9  -3   9      108.84      160.73     26.05 o 
  10  -3   9        3.87        8.41     10.36 o 
  -8  -2   9       41.69       72.28     14.90 o 
  -7  -2   9      264.90      270.05     20.80 o 
  -6  -2   9      637.07      512.93     48.47 o 
  -5  -2   9      315.65      390.13     31.64 o 
  -4  -2   9     1047.79     1035.90     28.34 o 
  -3  -2   9      814.80      739.65     22.89 o 
  -2  -2   9        3.47        2.89      4.76 o 
  -1  -2   9      593.77      588.10     28.85 o 
   0  -2   9       44.36       44.75     10.64 o 
   1  -2   9      361.93      378.36     26.79 o 
   2  -2   9      609.39      575.37     27.73 o 
   3  -2   9        5.09       21.71      9.52 o 
   4  -2   9       40.44       52.94     12.02 o 
   5  -2   9      172.25      257.18     53.16 o 
   6  -2   9      113.41       53.55     14.68 o 
   7  -2   9       51.06       42.56      9.70 o 
   8  -2   9      161.77      145.63     21.46 o 
   9  -2   9       13.80       15.59     17.55 o 
  10  -2   9       53.54       43.79     15.96 o 
  -8  -1   9      164.74      188.23     20.01 o 
  -7  -1   9      215.71      211.70     20.45 o 
  -6  -1   9      362.51      368.82     42.45 o 
  -5  -1   9     2345.46     2479.37     73.50 o 
  -4  -1   9      889.06      869.24     26.67 o 
  -3  -1   9        2.82       10.92      3.19 o 
  -2  -1   9     1236.91     1243.26     30.58 o 
  -1  -1   9        0.07        4.77      7.05 o 
   0  -1   9      132.33      130.42     14.50 o 
   1  -1   9     1615.78     1549.89     27.50 o 
   2  -1   9      420.57      466.05     14.85 o 
   3  -1   9      240.43      238.74     12.40 o 
   4  -1   9      873.28      819.41     35.21 o 
   5  -1   9      363.08      366.42     15.28 o 
   6  -1   9      564.60      561.68     27.00 o 
   7  -1   9      223.33      209.28     31.96 o 
   8  -1   9      109.36      134.80     24.70 o 
   9  -1   9      197.81      240.17     41.12 o 
  10  -1   9       53.22       36.66     15.04 o 
  -9   0   9       46.77       71.28     31.98 o 
  -8   0   9      462.01      402.90     58.71 o 
  -7   0   9       35.48       49.42     16.45 o 
  -6   0   9      239.95      260.90     31.63 o 
  -5   0   9      576.69      543.51     17.17 o 
  -4   0   9        7.61       10.28      9.04 o 
  -3   0   9     1485.77     1505.98     30.74 o 
  -2   0   9       71.15       70.23     11.33 o 
  -1   0   9     1203.85     1248.50     52.58 o 
   0   0   9     4207.26     4207.17     51.12 o 
   1   0   9       43.11       33.75      6.24 o 
   2   0   9      705.76      643.20     16.91 o 
   3   0   9     2501.24     2655.61     64.53 o 
   4   0   9     1160.98     1122.52     23.04 o 
   5   0   9       30.05       23.67      7.29 o 
   6   0   9       67.98      106.58     15.54 o 
   7   0   9      140.58      149.92     22.91 o 
   8   0   9      178.57      218.68     27.65 o 
   9   0   9       35.28       55.57     20.05 o 
  10   0   9        0.20       21.89     26.86 o 
  -9   1   9      263.81      333.48     75.91 o 
  -8   1   9        3.11        0.00     15.95 o 
  -7   1   9     1706.53     1683.21     50.79 o 
  -6   1   9       85.76       61.10     11.40 o 
  -5   1   9      547.79      538.84     19.65 o 
  -4   1   9        4.46        8.35      4.74 o 
  -3   1   9       98.50       82.19      7.90 o 
  -2   1   9       15.21       22.05      5.67 o 
  -1   1   9     1517.18     1592.24     41.06 o 
   0   1   9      344.18      310.20     15.12 o 
   1   1   9        3.53        6.75      4.73 o 
   2   1   9      677.58      625.22     14.90 o 
   3   1   9      141.09      118.92     10.70 o 
   4   1   9     2211.66     2295.22     43.45 o 
   5   1   9      708.42      680.57     29.34 o 
   6   1   9       10.71       15.45     14.60 o 
   7   1   9      696.66      635.96     37.80 o 
   8   1   9      108.53      101.42     21.28 o 
   9   1   9        8.54       41.33     19.82 o 
  10   1   9      200.29      248.57     76.93 o 
  -9   2   9        0.19       19.42     29.85 o 
  -8   2   9      302.37      301.59     33.68 o 
  -7   2   9      307.98      337.54     69.32 o 
  -6   2   9        1.77        1.31      4.00 o 
  -5   2   9       48.89       60.74      9.32 o 
  -4   2   9       11.86       17.24      5.24 o 
  -3   2   9      155.15      155.83     15.54 o 
  -2   2   9      226.43      265.87     15.32 o 
  -1   2   9       81.00       77.29     10.02 o 
   0   2   9       52.49       60.42      8.38 o 
   1   2   9      969.67      966.29     29.38 o 
   2   2   9      145.15      111.37      7.79 o 
   3   2   9      141.96      149.73     35.68 o 
   4   2   9       64.28       69.84     16.24 o 
   5   2   9      238.04      241.40     23.45 o 
   6   2   9      109.59      119.05     14.23 o 
   7   2   9       97.56       86.11     12.85 o 
   8   2   9       12.36       32.15     27.89 o 
   9   2   9      239.99      290.31     27.72 o 
  10   2   9        5.98        5.37     13.81 o 
  -9   3   9      106.06      101.57     49.80 o 
  -8   3   9      140.20      128.12     22.18 o 
  -7   3   9      114.44       76.73     23.61 o 
  -6   3   9     2684.04     2574.03     60.92 o 
  -5   3   9     2114.88     2106.55     48.30 o 
  -4   3   9      283.03      244.23     11.81 o 
  -3   3   9     1347.71     1315.62     22.23 o 
  -2   3   9        2.87        9.00      4.80 o 
  -1   3   9      674.81      712.18     15.56 o 
   0   3   9     3782.66     4009.42     47.41 o 
   1   3   9      191.68      230.08      8.18 o 
   2   3   9      719.94      687.34     15.48 o 
   3   3   9       41.41       60.67     11.02 o 
   4   3   9       27.84       71.37     15.53 o 
   5   3   9       46.62       76.86     18.20 o 
   6   3   9       46.47       44.19     23.30 o 
   7   3   9      109.28       84.80     11.70 o 
   8   3   9       62.63       65.15     37.64 o 
   9   3   9        0.60       20.86     15.83 o 
  10   3   9       18.73       63.67     16.88 o 
  -9   4   9       56.22       87.49     33.59 o 
  -8   4   9      237.83      226.66     87.22 o 
  -7   4   9      798.98      845.19     31.96 o 
  -6   4   9      250.70      258.58     34.84 o 
  -5   4   9        2.94       14.01      3.67 o 
  -4   4   9     2366.87     2392.31     60.00 o 
  -3   4   9       25.90       22.18      4.60 o 
  -2   4   9      859.91      930.49     24.90 o 
  -1   4   9     4540.59     4568.08     67.32 o 
   0   4   9      528.10      533.25     13.45 o 
   1   4   9     2648.58     2789.93     27.62 o 
   2   4   9      369.95      285.16     20.76 o 
   3   4   9      204.30      216.89     19.48 o 
   4   4   9      146.28      152.20     20.10 o 
   5   4   9        1.49        0.00     16.84 o 
   6   4   9        0.68       11.95     15.91 o 
   7   4   9        2.93       19.61     17.57 o 
   8   4   9       11.28       42.95     25.70 o 
   9   4   9        1.77       69.15     22.23 o 
  10   4   9      134.46      148.76     23.31 o 
  -9   5   9       18.36       35.01     23.70 o 
  -8   5   9      121.86       89.98     19.19 o 
  -7   5   9      551.49      463.52     81.17 o 
  -6   5   9      183.71      225.59     21.28 o 
  -5   5   9       24.30       25.88     13.32 o 
  -4   5   9     1306.03     1494.89     49.30 o 
  -3   5   9       11.36        3.89     12.54 o 
  -2   5   9      658.04      603.58     23.36 o 
  -1   5   9     1409.24     1427.87     49.28 o 
   0   5   9     2423.34     2404.02     41.97 o 
   1   5   9      249.62      244.12     12.25 o 
   2   5   9      882.40      899.99     33.02 o 
   3   5   9     1035.37     1213.20     58.51 o 
   4   5   9      349.31      340.73     33.06 o 
   5   5   9       45.27       59.46     21.96 o 
   6   5   9       16.25        4.63     14.70 o 
   7   5   9       10.73       12.31     14.86 o 
   8   5   9       20.01       15.83     26.91 o 
   9   5   9      187.39      264.11     71.05 o 
  10   5   9       41.90       38.69     13.34 o 
  -9   6   9      121.30      114.13     27.98 o 
  -8   6   9       39.35       37.18     11.65 o 
  -7   6   9       95.79      107.55     25.92 o 
  -6   6   9       16.66       18.77     15.06 o 
  -5   6   9        6.56       21.45      9.46 o 
  -4   6   9        4.51       19.59     12.74 o 
  -3   6   9      356.10      353.03     29.65 o 
  -2   6   9      502.81      466.04     30.05 o 
  -1   6   9     1858.93     1820.99     29.37 o 
   0   6   9     3391.70     3517.53     49.05 o 
   1   6   9       32.57       32.41      4.76 o 
   2   6   9      599.55      586.79     16.19 o 
   3   6   9      307.51      252.73     18.35 o 
   4   6   9       13.32       25.14     10.08 o 
   5   6   9     1243.72     1189.23     54.34 o 
   6   6   9      107.68       96.38     16.90 o 
   7   6   9      241.30      223.00     73.32 o 
   8   6   9      135.51      113.66     26.55 o 
   9   6   9       12.57       23.50     15.00 o 
  10   6   9      130.89      146.57     31.45 o 
  -8   7   9      143.21       97.28     40.10 o 
  -7   7   9      640.19      688.48     88.65 o 
  -6   7   9       87.24       57.12     13.22 o 
  -5   7   9       33.54       30.57     15.48 o 
  -4   7   9      154.38      185.30     26.83 o 
  -3   7   9       94.32      108.64     39.02 o 
  -2   7   9       77.79       77.55     14.32 o 
  -1   7   9       27.69       25.82      5.41 o 
   0   7   9       25.68       32.90      8.09 o 
   1   7   9     1478.51     1575.88     24.23 o 
   2   7   9      125.30      112.70      9.63 o 
   3   7   9      850.81      831.82     27.03 o 
   4   7   9      879.38      806.15     27.67 o 
   5   7   9      259.98      179.08     19.40 o 
   6   7   9      102.73      116.76     10.61 o 
   7   7   9      605.00      592.16     35.13 o 
   8   7   9        0.92        8.82     24.10 o 
   9   7   9        1.16       24.86     11.38 o 
  10   7   9        8.12        7.63      9.93 o 
  -8   8   9      717.97      700.35     62.63 o 
  -7   8   9        9.10       35.81     15.54 o 
  -6   8   9      107.42      163.19     40.09 o 
  -5   8   9      333.01      407.26     34.80 o 
  -4   8   9       80.57       86.50     20.80 o 
  -3   8   9      143.25      193.79     38.99 o 
  -2   8   9       85.01       95.74     21.84 o 
  -1   8   9      314.44      310.17     23.28 o 
   0   8   9      274.70      253.84     15.12 o 
   1   8   9        0.28       12.39      3.75 o 
   2   8   9        1.72       11.51      4.11 o 
   3   8   9     1478.77     1573.90     35.61 o 
   4   8   9       19.67       21.54      6.28 o 
   5   8   9       26.22       39.41     11.78 o 
   6   8   9        5.63       28.18     18.43 o 
   7   8   9        0.85       34.46     19.24 o 
   8   8   9      119.93       72.74     23.65 o 
   9   8   9       85.40       62.77     17.04 o 
  -8   9   9        0.54        7.10     11.67 o 
  -7   9   9       28.74       67.27     25.79 o 
  -6   9   9      241.54      261.74     67.69 o 
  -5   9   9       17.21       40.81     22.94 o 
  -4   9   9      160.09      147.47     30.44 o 
  -3   9   9      156.63      178.55     25.64 o 
  -2   9   9        0.20        4.74     11.73 o 
  -1   9   9      280.76      289.95     11.82 o 
   0   9   9       13.46       26.66      7.19 o 
   1   9   9       84.87       59.96     12.20 o 
   2   9   9      144.11      154.66     17.42 o 
   3   9   9       32.31       22.51      6.93 o 
   4   9   9       54.33       46.24     11.15 o 
   5   9   9       14.62        9.27      5.34 o 
   6   9   9        0.04       12.93      9.81 o 
   7   9   9        0.15       47.13     18.75 o 
   8   9   9        1.83       29.08     14.02 o 
   9   9   9        4.81       48.93     18.18 o 
  -7  10   9      377.44      443.21     65.29 o 
  -6  10   9       66.92       61.53     19.53 o 
  -5  10   9       33.66       42.63     19.82 o 
  -4  10   9       82.86       68.65     47.26 o 
  -3  10   9       31.83       19.47     16.38 o 
  -2  10   9      520.03      493.11     94.97 o 
  -1  10   9       84.74       97.21      8.43 o 
   0  10   9       88.26       81.03     18.66 o 
   1  10   9      783.93      799.23     26.69 o 
   2  10   9       97.56      137.58     15.17 o 
   3  10   9      106.30      121.94     15.48 o 
   4  10   9      598.89      644.64     39.31 o 
   5  10   9       12.81       19.68      7.48 o 
   6  10   9      155.88      108.84     22.79 o 
   7  10   9      366.90      320.04     37.91 o 
   8  10   9       56.94       32.98     14.90 o 
  -7  11   9      270.20      267.05     70.72 o 
  -6  11   9      483.84      380.35     59.83 o 
  -5  11   9      157.34      176.39     32.30 o 
  -4  11   9      185.03      151.58     56.00 o 
  -3  11   9      655.74      640.48     45.99 o 
  -2  11   9      135.36      118.10     25.76 o 
  -1  11   9      198.29      197.71     13.23 o 
   0  11   9       11.43       21.09      7.75 o 
   1  11   9       58.24       57.35     14.25 o 
   2  11   9      129.33      164.20     18.87 o 
   3  11   9     1425.47     1475.26     43.01 o 
   4  11   9       43.15       30.05     10.66 o 
   5  11   9      159.15      166.02     19.28 o 
   6  11   9      106.64       80.17     39.27 o 
   7  11   9        0.13       19.16     10.12 o 
   8  11   9      137.24      122.42     53.10 o 
  -6  12   9      138.20      113.07     41.73 o 
  -5  12   9       30.43       70.74     23.74 o 
  -4  12   9      639.73      548.71     93.14 o 
  -3  12   9        3.53       16.41     12.70 o 
  -2  12   9      268.10      276.92     34.72 o 
  -1  12   9      567.91      548.31     44.74 o 
   0  12   9       13.12       24.48      9.57 o 
   1  12   9      299.37      270.29     26.14 o 
   2  12   9       93.05      101.70     17.50 o 
   3  12   9        0.32       22.71      8.24 o 
   4  12   9       40.85       59.51     14.43 o 
   5  12   9       81.61       64.25     15.05 o 
   6  12   9       47.12       47.02     14.88 o 
   7  12   9        4.32       56.04     41.87 o 
  -5  13   9      381.73      419.54     32.68 o 
  -4  13   9      200.73      175.88     40.54 o 
  -3  13   9        2.11       10.66     18.26 o 
  -2  13   9      312.54      338.66     39.99 o 
  -1  13   9       41.33       22.93     16.22 o 
   0  13   9        4.18       14.70      9.78 o 
   1  13   9     1067.96     1101.71     51.00 o 
   2  13   9       88.80       70.34     24.35 o 
   3  13   9        1.12       14.84      9.00 o 
   4  13   9       75.36       82.70     14.37 o 
   5  13   9        0.67       16.58     10.28 o 
   6  13   9      100.33      117.61     28.13 o 
  -4  14   9      124.81      118.65     33.93 o 
  -3  14   9      121.60      103.62     49.89 o 
  -2  14   9       13.53       27.55     30.92 o 
  -1  14   9       36.67       38.12      9.09 o 
   0  14   9      161.27      157.84     29.11 o 
   1  14   9      174.63      138.90     18.54 o 
   2  14   9      246.42      211.46     36.02 o 
   3  14   9      125.35      123.41     25.74 o 
   4  14   9       49.10       48.94     15.51 o 
   5  14   9       26.25       42.09     29.89 o 
  -2  15   9        1.94       35.07     14.55 o 
  -1  15   9        1.57       27.67     18.00 o 
   0  15   9        0.19       32.66     14.08 o 
   1  15   9      193.80      174.48     31.87 o 
   2  15   9        5.77       27.95     10.17 o 
   3  15   9        0.23       21.83      7.54 o 
  -2  -9  10        5.11        2.47     11.19 o 
  -1  -9  10       67.82       92.19     36.57 o 
   0  -9  10      153.88      111.21     19.26 o 
   1  -9  10        0.88       17.27      8.18 o 
   2  -9  10      467.98      515.65     23.05 o 
   3  -9  10      242.91      228.23     30.08 o 
   4  -9  10        0.44       30.96     11.42 o 
  -4  -8  10      255.75      228.68     39.19 o 
  -3  -8  10       93.08       61.55     28.91 o 
  -2  -8  10      150.80      172.37     39.07 o 
  -1  -8  10      356.92      470.30    104.78 o 
   0  -8  10       22.39       13.84      9.66 o 
   1  -8  10      151.04      174.62     32.32 o 
   2  -8  10      317.83      324.89     34.18 o 
   3  -8  10      183.34      167.89     36.48 o 
   4  -8  10      180.78      218.16     43.15 o 
   5  -8  10        7.87       41.63     11.54 o 
   6  -8  10        8.73       24.78     14.62 o 
  -5  -7  10      207.68      224.57     39.32 o 
  -4  -7  10      119.40      163.28     71.63 o 
  -3  -7  10      112.43       65.12     25.21 o 
  -2  -7  10      206.64      280.82     39.74 o 
  -1  -7  10       91.91       89.63     21.29 o 
   0  -7  10      433.15      438.59     29.75 o 
   1  -7  10      294.98      291.17     28.79 o 
   2  -7  10      133.35      132.53     31.58 o 
   3  -7  10     2169.75     2140.55    113.03 o 
   4  -7  10      191.93      198.13     22.42 o 
   5  -7  10       42.24       32.83     12.25 o 
   6  -7  10      642.17      694.83     35.11 o 
   7  -7  10       75.01       61.13     18.43 o 
  -6  -6  10      155.18      180.59     47.40 o 
  -5  -6  10       53.12       42.74     16.62 o 
  -4  -6  10       11.40       30.02     13.32 o 
  -3  -6  10      209.07      301.74     39.53 o 
  -2  -6  10       32.60       38.19      8.91 o 
  -1  -6  10      471.97      615.27     41.63 o 
   0  -6  10       42.36       34.60     11.48 o 
   1  -6  10      633.06      598.22     29.86 o 
   2  -6  10      326.00      303.38     22.29 o 
   3  -6  10        8.49       23.67     13.82 o 
   4  -6  10       60.48       47.01     11.57 o 
   5  -6  10     1140.81     1081.58     41.63 o 
   6  -6  10      280.16      232.12     32.13 o 
   7  -6  10       95.61       68.11     42.56 o 
   8  -6  10      110.12       89.80     26.71 o 
  -6  -5  10       19.66       19.62     11.31 o 
  -5  -5  10      116.88       76.53     28.06 o 
  -4  -5  10      115.80       94.87     23.83 o 
  -3  -5  10      240.47      224.10     55.82 o 
  -2  -5  10       11.42       13.17     12.62 o 
  -1  -5  10      555.94      449.00     56.39 o 
   0  -5  10      136.42      150.79     26.83 o 
   1  -5  10      808.81      806.10     44.93 o 
   2  -5  10        0.97        3.95      7.15 o 
   3  -5  10        0.03       20.27      9.25 o 
   4  -5  10      675.97      614.91     43.05 o 
   5  -5  10      410.05      343.12     21.15 o 
   6  -5  10      682.63      702.08     36.62 o 
   7  -5  10      223.17      180.41     44.40 o 
   8  -5  10        0.08       15.50      9.77 o 
  -7  -4  10       38.88       59.04     16.40 o 
  -6  -4  10       18.98       44.27     17.23 o 
  -5  -4  10      601.74      563.71     50.12 o 
  -4  -4  10        5.05       36.40     14.45 o 
  -3  -4  10      292.22      255.61     27.90 o 
  -2  -4  10      345.20      360.47     26.48 o 
  -1  -4  10      292.09      258.49     22.95 o 
   0  -4  10      116.53      110.16     14.29 o 
   1  -4  10       92.85      175.48     26.33 o 
   2  -4  10       34.20       24.47     14.06 o 
   3  -4  10        2.91       16.93      7.29 o 
   4  -4  10       84.16      118.86     18.75 o 
   5  -4  10      132.72      140.72     18.78 o 
   6  -4  10      571.80      560.54     41.36 o 
   7  -4  10       98.43      113.55     21.51 o 
   8  -4  10       73.20       92.31     26.08 o 
   9  -4  10       82.51       61.65     44.99 o 
  -7  -3  10      146.67      184.13     65.75 o 
  -6  -3  10      186.79      217.70     26.26 o 
  -5  -3  10      917.34      801.41    111.72 o 
  -4  -3  10      275.28      326.05     80.94 o 
  -3  -3  10      290.00      269.95     18.59 o 
  -2  -3  10      262.49      271.61     21.81 o 
  -1  -3  10      259.26      237.46     17.34 o 
   0  -3  10      943.35      876.91     27.10 o 
   1  -3  10     1094.65     1031.92     47.05 o 
   2  -3  10        7.12       18.90      7.90 o 
   3  -3  10        0.38       12.17      7.51 o 
   4  -3  10       14.86       20.65      8.18 o 
   5  -3  10      621.10      662.75     35.72 o 
   6  -3  10      612.56      576.45     31.08 o 
   7  -3  10        3.47       25.51      9.36 o 
   8  -3  10      197.53      151.27     25.82 o 
   9  -3  10       15.09       37.23     21.38 o 
  -8  -2  10      202.44      249.83     21.61 o 
  -7  -2  10       61.97       76.49     16.90 o 
  -6  -2  10      124.14      138.82     24.86 o 
  -5  -2  10      654.35      716.70     43.39 o 
  -4  -2  10      320.71      371.61     27.53 o 
  -3  -2  10        0.74       10.65      6.48 o 
  -2  -2  10     1893.88     1936.22     91.39 o 
  -1  -2  10        8.76       12.41      7.48 o 
   0  -2  10       64.17       96.29     12.13 o 
   1  -2  10     1318.23     1393.04     64.67 o 
   2  -2  10        0.31        7.08      9.11 o 
   3  -2  10        4.69        9.38      9.80 o 
   4  -2  10      397.36      395.70     23.58 o 
   5  -2  10      266.05      284.74     18.19 o 
   6  -2  10      744.23      671.08     26.59 o 
   7  -2  10      341.58      364.39     18.80 o 
   8  -2  10      145.22      171.12     31.76 o 
   9  -2  10       41.61       74.14     38.93 o 
  -8  -1  10        9.32       42.94     25.21 o 
  -7  -1  10        0.61       11.50      3.74 o 
  -6  -1  10       45.35       49.26     17.37 o 
  -5  -1  10      381.54      386.66     26.91 o 
  -4  -1  10       96.71      119.26     16.40 o 
  -3  -1  10      642.63      637.68     28.78 o 
  -2  -1  10       81.89       96.66     12.41 o 
  -1  -1  10      822.18      831.66     32.24 o 
   0  -1  10      989.33     1068.16     61.68 o 
   1  -1  10        8.29       23.02      7.68 o 
   2  -1  10      688.89      703.33     30.10 o 
   3  -1  10      587.69      533.08     21.45 o 
   4  -1  10        2.90       10.99      4.21 o 
   5  -1  10       36.84       39.17      8.90 o 
   6  -1  10      411.55      394.79     20.10 o 
   7  -1  10      195.53      182.21     22.59 o 
   8  -1  10      196.14      200.93     32.55 o 
   9  -1  10       23.70       58.17     41.65 o 
  10  -1  10      109.04       83.56     25.75 o 
  -8   0  10       34.84       38.13     20.05 o 
  -7   0  10      345.48      317.34     29.13 o 
  -6   0  10      205.59      210.12     24.09 o 
  -5   0  10      945.33      893.17     65.44 o 
  -4   0  10      750.68      791.07     31.04 o 
  -3   0  10     3423.35     3372.82     76.83 o 
  -2   0  10      582.23      556.85     30.41 o 
  -1   0  10     2614.14     2669.03     49.88 o 
   0   0  10     1138.66     1075.14     23.41 o 
   1   0  10       28.68       25.14      7.49 o 
   2   0  10      243.14      243.50     11.10 o 
   3   0  10      593.04      582.76     21.66 o 
   4   0  10      262.82      252.13     23.38 o 
   5   0  10      481.09      438.86     31.20 o 
   6   0  10       42.16       55.62     21.26 o 
   7   0  10      701.65      635.02     51.35 o 
   8   0  10      347.08      447.24     84.19 o 
   9   0  10       84.63      119.36     21.98 o 
  10   0  10       74.31      103.48     18.05 o 
  -8   1  10      160.43      146.83     87.31 o 
  -7   1  10      207.22      264.88     35.73 o 
  -6   1  10       22.33       25.53     12.63 o 
  -5   1  10     1717.07     1670.70     41.60 o 
  -4   1  10      288.46      286.66     15.26 o 
  -3   1  10     1186.49     1126.31     32.08 o 
  -2   1  10     2227.63     2275.98     40.50 o 
  -1   1  10       36.23       32.24     14.32 o 
   0   1  10      127.12      124.86     15.77 o 
   1   1  10      159.80      173.10     12.86 o 
   2   1  10        1.50        6.36      3.36 o 
   3   1  10      265.63      227.30     20.05 o 
   4   1  10      595.60      608.54     21.05 o 
   5   1  10      109.00       27.80     22.63 o 
   6   1  10      255.00      217.99     18.43 o 
   7   1  10        7.17       35.77     25.21 o 
   8   1  10        8.22       52.24     46.46 o 
   9   1  10      226.63      227.86     25.28 o 
  10   1  10       20.06       33.11     22.59 o 
  -8   2  10       93.75      152.80     27.53 o 
  -7   2  10       47.23      100.77     28.24 o 
  -6   2  10      520.60      527.25     34.97 o 
  -5   2  10      167.52      190.60     15.80 o 
  -4   2  10     2053.45     1999.45     60.19 o 
  -3   2  10      997.72      921.24     26.31 o 
  -2   2  10      332.63      324.22     11.63 o 
  -1   2  10       52.16       53.69     12.65 o 
   0   2  10      477.00      402.43     18.50 o 
   1   2  10       55.38       55.51      6.07 o 
   2   2  10       83.23      106.55     13.99 o 
   3   2  10        3.10        8.61      7.33 o 
   4   2  10      425.68      520.50     32.84 o 
   5   2  10      516.95      530.64     29.77 o 
   6   2  10      568.23      566.03     61.34 o 
   7   2  10      216.57      264.48     23.53 o 
   8   2  10      148.13      173.53     23.14 o 
   9   2  10       26.22       70.77     17.62 o 
  10   2  10      119.88      138.47     20.57 o 
  -8   3  10        6.56       37.42     19.42 o 
  -7   3  10      931.72      855.66     59.07 o 
  -6   3  10      323.61      336.25     18.07 o 
  -5   3  10      120.36      101.48     17.18 o 
  -4   3  10      140.13      141.77     13.81 o 
  -3   3  10       64.22       74.70     10.41 o 
  -2   3  10        9.51       16.49      6.30 o 
  -1   3  10      908.03      933.19     31.93 o 
   0   3  10       10.64        9.69      3.58 o 
   1   3  10        2.14        5.27      3.43 o 
   2   3  10       95.61       77.10     27.10 o 
   3   3  10       10.16       28.08     10.19 o 
   4   3  10      686.96      691.93     38.04 o 
   5   3  10        1.24        9.42     16.97 o 
   6   3  10       30.76       64.18     15.43 o 
   7   3  10      725.56      641.69     32.37 o 
   8   3  10        4.42       17.85     13.32 o 
   9   3  10       12.84       36.19     17.03 o 
  10   3  10      123.21      150.21     30.37 o 
  -8   4  10      277.97      327.51     98.90 o 
  -7   4  10       19.24       28.61     18.49 o 
  -6   4  10       19.78       22.04      9.76 o 
  -5   4  10     1889.18     1852.23     81.83 o 
  -4   4  10      162.95      149.27     16.75 o 
  -3   4  10      202.40      180.88     12.68 o 
  -2   4  10     1252.33     1229.96     22.39 o 
  -1   4  10      205.35      207.63      8.59 o 
   0   4  10      123.05      128.16     17.47 o 
   1   4  10     2599.23     2480.57     39.35 o 
   2   4  10       13.83        8.64      4.30 o 
   3   4  10      146.46      188.22     32.61 o 
   4   4  10        6.09        5.36     11.09 o 
   5   4  10       37.32       37.37     15.45 o 
   6   4  10      114.60      148.06     22.16 o 
   7   4  10      579.08      593.38     31.36 o 
   8   4  10        0.04       24.67     13.03 o 
   9   4  10      259.96      311.99     34.97 o 
  10   4  10       42.54       75.52     20.94 o 
  -8   5  10        1.41       12.47     18.00 o 
  -7   5  10       14.80       21.07     10.55 o 
  -6   5  10     1721.93     1730.50     95.02 o 
  -5   5  10        3.04       20.45      7.36 o 
  -4   5  10     2359.83     2489.66     71.82 o 
  -3   5  10     1571.58     1577.66     56.43 o 
  -2   5  10       91.38       61.53     11.83 o 
  -1   5  10      666.27      612.51     29.82 o 
   0   5  10     2193.45     2357.69     34.33 o 
   1   5  10        5.86       11.38      4.34 o 
   2   5  10     1658.40     1667.92     24.68 o 
   3   5  10      434.56      403.34     27.53 o 
   4   5  10        1.26       25.96     14.97 o 
   5   5  10     1056.85     1108.59     85.98 o 
   6   5  10        1.07       19.10     11.24 o 
   7   5  10       96.48       82.10     17.37 o 
   8   5  10       31.78       58.28     18.63 o 
   9   5  10        4.21       28.93     27.75 o 
  10   5  10       29.45       74.18     21.97 o 
  -8   6  10        0.05        0.00     17.20 o 
  -7   6  10      365.50      393.22     31.58 o 
  -6   6  10      592.16      549.97     89.85 o 
  -5   6  10       18.13       53.50     15.31 o 
  -4   6  10       13.91       14.43      6.71 o 
  -3   6  10      167.35      131.72     20.27 o 
  -2   6  10      259.65      240.65     25.05 o 
  -1   6  10      745.04      683.89     21.80 o 
   0   6  10       43.76       34.59      4.48 o 
   1   6  10      692.29      634.28     20.15 o 
   2   6  10       11.47        9.96      4.51 o 
   3   6  10      593.30      534.45     73.06 o 
   4   6  10      594.50      616.04     39.74 o 
   5   6  10       56.11       63.89     16.40 o 
   6   6  10       20.63       28.30     12.43 o 
   7   6  10      198.09      193.53     38.18 o 
   8   6  10       28.35       57.36     15.35 o 
   9   6  10       33.35       32.90     12.74 o 
  -8   7  10      397.38      438.92     38.80 o 
  -7   7  10        1.79       21.05      7.61 o 
  -6   7  10       26.12       13.62     11.27 o 
  -5   7  10       31.93       53.99     14.49 o 
  -4   7  10      344.49      283.33     21.08 o 
  -3   7  10       13.45       20.89     10.31 o 
  -2   7  10      153.37      138.68     21.41 o 
  -1   7  10      117.82      111.23      7.61 o 
   0   7  10     1254.40     1219.99     27.14 o 
   1   7  10      509.96      536.80     18.11 o 
   2   7  10       50.41       46.97      6.04 o 
   3   7  10      820.92      768.48     21.00 o 
   4   7  10       67.18       41.97      8.11 o 
   5   7  10       56.32       15.77     13.43 o 
   6   7  10      122.14      127.34     25.30 o 
   7   7  10       26.44        1.65     13.77 o 
   8   7  10        2.50       34.14     13.35 o 
   9   7  10      128.65      100.77     20.46 o 
  -8   8  10       13.03       21.21     10.34 o 
  -7   8  10       41.19       33.50     23.97 o 
  -6   8  10      382.85      389.46     21.20 o 
  -5   8  10        2.23       20.11     11.45 o 
  -4   8  10      448.86      408.39     42.05 o 
  -3   8  10      585.09      648.14     53.46 o 
  -2   8  10      385.49      400.63     35.79 o 
  -1   8  10      381.24      361.04     23.11 o 
   0   8  10       90.38       81.44      8.83 o 
   1   8  10        0.09       11.58      7.24 o 
   2   8  10      408.17      366.82     16.92 o 
   3   8  10       53.87       82.07     10.25 o 
   4   8  10       51.73       56.26     14.52 o 
   5   8  10       71.67       54.02     33.95 o 
   6   8  10       27.09       47.79     16.55 o 
   7   8  10      102.30      102.22     26.73 o 
   8   8  10      227.30      280.02     36.08 o 
   9   8  10       12.84       51.08     21.92 o 
  -7   9  10      520.78      563.25     32.69 o 
  -6   9  10       14.45       34.60     13.93 o 
  -5   9  10        1.81       25.16     11.50 o 
  -4   9  10        1.23       12.52     13.46 o 
  -3   9  10      451.35      444.26     34.57 o 
  -2   9  10      115.17       83.75     21.83 o 
  -1   9  10      265.86      198.87     60.78 o 
   0   9  10        0.20       18.52      7.04 o 
   1   9  10      292.09      309.29     24.01 o 
   2   9  10       11.01       14.55      5.03 o 
   3   9  10       66.50       90.51     11.80 o 
   4   9  10      196.78      215.77     27.07 o 
   5   9  10      107.69      104.74     33.10 o 
   6   9  10       25.91       32.44     14.75 o 
   7   9  10        1.83       27.61      9.85 o 
   8   9  10        0.69       19.82     16.51 o 
  -7  10  10       61.65      108.33     26.91 o 
  -6  10  10      214.49      200.13     51.68 o 
  -5  10  10      187.07      203.03     28.59 o 
  -4  10  10        6.57       15.57      9.34 o 
  -3  10  10      160.21      172.48     21.58 o 
  -2  10  10      725.97      774.85     42.03 o 
  -1  10  10       11.57       13.28      3.99 o 
   0  10  10      420.70      434.06     14.91 o 
   1  10  10       12.17       24.23      8.26 o 
   2  10  10       37.68       42.32     11.02 o 
   3  10  10      850.18      886.52     35.04 o 
   4  10  10        0.72       22.85     10.07 o 
   5  10  10        2.74       13.06     11.52 o 
   6  10  10        7.60       29.27     16.35 o 
   7  10  10       33.62       45.00     12.02 o 
   8  10  10        1.83        8.82     13.85 o 
  -6  11  10       46.42       44.83     16.38 o 
  -5  11  10      128.70       71.30     22.67 o 
  -4  11  10      246.62      223.87     36.69 o 
  -3  11  10       64.90       75.47     26.06 o 
  -2  11  10        8.26       23.31      9.84 o 
  -1  11  10      841.77      908.75     48.29 o 
   0  11  10        5.24        5.41      5.80 o 
   1  11  10       10.15       41.81     13.19 o 
   2  11  10      862.06      949.31     49.56 o 
   3  11  10      103.77      125.39     35.69 o 
   4  11  10       25.26       32.55      8.61 o 
   5  11  10      115.26      134.96     20.24 o 
   6  11  10        0.04       30.45     28.96 o 
   7  11  10      126.74       81.88     37.33 o 
  -5  12  10       31.25       19.06     11.42 o 
  -4  12  10        0.64       29.57      9.90 o 
  -3  12  10      206.36      186.96     28.34 o 
  -2  12  10      677.79      624.54     47.20 o 
  -1  12  10       80.08       90.52     31.05 o 
   0  12  10      504.63      512.67     63.57 o 
   1  12  10      106.12      108.68     14.39 o 
   2  12  10        4.54       15.58      8.64 o 
   3  12  10      365.70      352.24     28.49 o 
   4  12  10      239.60      224.66     61.50 o 
   5  12  10        0.04       31.82     18.78 o 
   6  12  10      144.35      168.75     24.17 o 
  -4  13  10      102.70      125.08     38.57 o 
  -3  13  10      149.18      131.33     35.94 o 
  -2  13  10       18.18       31.97     13.18 o 
  -1  13  10        2.39       20.10     11.86 o 
   0  13  10      147.11      132.85     38.85 o 
   1  13  10      156.67      160.86     30.92 o 
   2  13  10       32.32       35.11      9.36 o 
   3  13  10       17.42       21.94     10.46 o 
   4  13  10        3.48       10.75      6.72 o 
   5  13  10       53.73       59.86     26.77 o 
  -3  14  10      108.79      111.98     41.03 o 
  -2  14  10      114.73      127.11     38.53 o 
  -1  14  10        2.91        0.52     10.17 o 
   0  14  10       13.02       33.57     13.29 o 
   1  14  10        1.61       11.14     10.80 o 
   2  14  10      387.13      418.46     28.91 o 
   3  14  10        2.48        7.35      6.81 o 
   4  14  10        0.66       10.50     10.11 o 
  -1  15  10        0.94       40.53     19.51 o 
   0  15  10       83.03       91.20     35.59 o 
   1  15  10       59.20       58.31     27.05 o 
   2  15  10       28.28       31.48     10.80 o 
   1  -9  11      738.78      829.40     36.63 o 
   2  -9  11      430.71      443.37     27.32 o 
  -2  -8  11      390.94      423.98     61.21 o 
  -1  -8  11       33.73       39.91     16.65 o 
   0  -8  11      468.73      470.95     23.99 o 
   1  -8  11      220.03      249.84     25.14 o 
   2  -8  11       55.12       47.29     12.93 o 
   3  -8  11      775.64      785.90     48.84 o 
   4  -8  11      288.40      282.60     33.59 o 
  -4  -7  11        6.76       32.57     24.32 o 
  -3  -7  11      343.28      412.90     99.52 o 
  -2  -7  11      239.54      309.27     34.76 o 
  -1  -7  11      319.33      258.48     55.87 o 
   0  -7  11      488.26      529.94     36.43 o 
   1  -7  11       83.36       69.29     17.00 o 
   2  -7  11      522.40      628.30     26.47 o 
   3  -7  11      281.16      288.04     59.79 o 
   4  -7  11       56.96       75.63     16.00 o 
   5  -7  11      170.93      173.68     21.48 o 
   6  -7  11       29.53       33.77     11.79 o 
  -5  -6  11        0.18        8.31     24.50 o 
  -4  -6  11      218.25      175.28     31.23 o 
  -3  -6  11      135.12      104.82     35.65 o 
  -2  -6  11      393.98      390.09     40.58 o 
  -1  -6  11       53.51       54.61     15.71 o 
   0  -6  11       17.17       14.52      5.52 o 
   1  -6  11     1157.90     1107.62     49.20 o 
   2  -6  11       29.70       28.83     10.44 o 
   3  -6  11       97.36      136.45     23.37 o 
   4  -6  11      627.52      550.18     87.96 o 
   5  -6  11       94.21      133.04     32.16 o 
   6  -6  11       43.81       30.36     11.08 o 
   7  -6  11      376.10      399.69     65.98 o 
  -5  -5  11      279.62      273.00     57.69 o 
  -4  -5  11      136.04      151.30     34.00 o 
  -3  -5  11       40.59       44.46     24.13 o 
  -2  -5  11       61.61      105.20     64.06 o 
  -1  -5  11      839.33      741.71     41.97 o 
   0  -5  11      492.03      541.46     25.26 o 
   1  -5  11        0.63       13.97      8.64 o 
   2  -5  11        1.98       25.02     11.18 o 
   3  -5  11      305.75      307.49     30.78 o 
   4  -5  11        2.47        6.15      8.44 o 
   5  -5  11       66.65       52.34     12.63 o 
   6  -5  11      320.56      265.29     29.55 o 
   7  -5  11      241.55      171.71     37.67 o 
  -6  -4  11      304.14      375.33     33.94 o 
  -5  -4  11       26.02       21.00     10.47 o 
  -4  -4  11       60.74       70.87     29.93 o 
  -3  -4  11      211.85      244.03     43.39 o 
  -2  -4  11        7.92       31.76     10.37 o 
  -1  -4  11       12.53       24.18      8.12 o 
   0  -4  11      606.71      596.30     25.78 o 
   1  -4  11      183.56      169.12     18.61 o 
   2  -4  11      413.52      417.08     21.40 o 
   3  -4  11        8.90       16.58      9.82 o 
   4  -4  11       66.19       82.09     28.88 o 
   5  -4  11      232.97      223.33     18.68 o 
   6  -4  11       43.92       50.65     12.14 o 
   7  -4  11      948.31      911.26     43.67 o 
   8  -4  11        0.62       20.76     14.91 o 
  -6  -3  11       60.17       40.26     12.42 o 
  -5  -3  11       26.91       32.21     31.23 o 
  -4  -3  11      480.82      414.00     28.65 o 
  -3  -3  11        0.96       18.97     18.44 o 
  -2  -3  11      769.06      799.58     28.40 o 
  -1  -3  11      312.22      273.77     22.38 o 
   0  -3  11        2.11       14.91     10.61 o 
   1  -3  11     3467.66     3738.20     61.71 o 
   2  -3  11     1308.45     1415.21     34.64 o 
   3  -3  11      218.35      206.28     24.37 o 
   4  -3  11     1537.57     1543.39    103.80 o 
   5  -3  11      116.68      147.49     16.27 o 
   6  -3  11        2.40       21.89      9.85 o 
   7  -3  11       48.97       66.49     21.23 o 
   8  -3  11      412.71      271.28     36.31 o 
  -7  -2  11      112.67       59.89     17.51 o 
  -6  -2  11      100.89      126.37     25.93 o 
  -5  -2  11        2.99       22.87     10.52 o 
  -4  -2  11      668.88      599.34     76.84 o 
  -3  -2  11      932.30      964.68     26.99 o 
  -2  -2  11        0.33       17.92      5.59 o 
  -1  -2  11      106.44      112.82     24.58 o 
   0  -2  11      185.80      217.56     34.21 o 
   1  -2  11     1268.53     1259.25     35.08 o 
   2  -2  11      305.92      321.87     18.86 o 
   3  -2  11      835.20      817.18     57.31 o 
   4  -2  11      189.97      170.30     19.95 o 
   5  -2  11       43.68       27.85     10.91 o 
   6  -2  11      506.22      593.64     99.88 o 
   7  -2  11       86.01      115.76     44.28 o 
   8  -2  11        6.44       32.78     13.92 o 
   9  -2  11       15.59        9.24     16.04 o 
  -7  -1  11      250.28      267.21     45.39 o 
  -6  -1  11        6.21       32.81     12.00 o 
  -5  -1  11      911.75      966.45     46.79 o 
  -4  -1  11      234.29      277.40     58.05 o 
  -3  -1  11      274.88      238.04     26.31 o 
  -2  -1  11      242.04      263.95     19.45 o 
  -1  -1  11      747.20      763.13     24.68 o 
   0  -1  11      556.09      529.68     27.45 o 
   1  -1  11        0.72        5.30      5.30 o 
   2  -1  11      206.34      222.07     23.13 o 
   3  -1  11       44.98       63.55     13.58 o 
   4  -1  11       27.36       28.39     11.63 o 
   5  -1  11      952.00      886.74     25.34 o 
   6  -1  11      362.85      353.86     31.86 o 
   7  -1  11      244.43      262.68     38.37 o 
   8  -1  11      410.75      387.63     39.69 o 
   9  -1  11       20.37       24.49     14.88 o 
  -6   0  11       90.65      112.37     21.62 o 
  -5   0  11      288.50      332.08     30.16 o 
  -4   0  11       89.91       94.92      8.64 o 
  -3   0  11       21.46       31.11     11.29 o 
  -2   0  11      262.79      262.11     19.22 o 
  -1   0  11      120.44      140.99     12.94 o 
   0   0  11        6.10        9.41      9.02 o 
   1   0  11      334.93      366.17     21.78 o 
   2   0  11       43.05       55.97     12.65 o 
   3   0  11       87.52       83.51     13.23 o 
   4   0  11      464.34      533.50     22.53 o 
   5   0  11      393.76      371.63     21.87 o 
   6   0  11      786.32      783.42     40.93 o 
   7   0  11      519.79      512.85     58.62 o 
   8   0  11       42.02       80.79     24.85 o 
   9   0  11       62.22      145.08     28.40 o 
  -8   1  11       24.33       30.20     25.12 o 
  -7   1  11       41.87       62.19     20.31 o 
  -6   1  11      666.09      793.03     56.22 o 
  -5   1  11       94.67      115.17     22.84 o 
  -4   1  11      297.78      274.81     23.19 o 
  -3   1  11       34.96       34.90      9.15 o 
  -2   1  11      466.76      417.97     22.56 o 
  -1   1  11       89.79       78.18     10.50 o 
   0   1  11     1587.46     1593.24    102.10 o 
   1   1  11      690.21      682.93     24.67 o 
   2   1  11       62.98       55.54      9.45 o 
   3   1  11      189.12      173.83     15.33 o 
   4   1  11      145.54      132.63     21.41 o 
   5   1  11      530.49      580.26     84.55 o 
   6   1  11       26.65       29.35     20.80 o 
   7   1  11        3.39       32.54     30.96 o 
   8   1  11      230.11      261.55     35.78 o 
   9   1  11        4.14       19.29     15.62 o 
  -8   2  11        3.95       28.24     18.80 o 
  -7   2  11      321.44      350.77     36.08 o 
  -6   2  11       44.89       29.76     17.37 o 
  -5   2  11      120.15      131.49     17.48 o 
  -4   2  11     1964.88     2125.81     40.97 o 
  -3   2  11      305.55      316.61     18.89 o 
  -2   2  11      892.25      864.03     55.96 o 
  -1   2  11      547.69      572.60     68.74 o 
   0   2  11      173.71      200.61     24.88 o 
   1   2  11      483.00      472.23     18.29 o 
   2   2  11        2.41       13.15      3.33 o 
   3   2  11       32.56       38.08     12.14 o 
   4   2  11      140.21      231.89     56.35 o 
   5   2  11      128.64      149.73     22.30 o 
   6   2  11       15.33       29.96     24.01 o 
   7   2  11      279.25      305.55     26.17 o 
   8   2  11        1.88       25.86     22.05 o 
   9   2  11        4.27       16.78     10.79 o 
  10   2  11       46.45       87.72     23.61 o 
  -8   3  11      133.22      140.95     28.51 o 
  -7   3  11        1.41       24.95     18.89 o 
  -6   3  11       77.78       47.07     16.82 o 
  -5   3  11      266.92      293.01     36.71 o 
  -4   3  11      277.91      243.95     15.75 o 
  -3   3  11       14.72       13.38      6.43 o 
  -2   3  11     2825.08     2983.28     79.14 o 
  -1   3  11     1206.35     1220.11     27.31 o 
   0   3  11       70.85       76.62     10.67 o 
   1   3  11      198.39      181.97     17.59 o 
   2   3  11      214.64      213.34     12.44 o 
   3   3  11       14.36        8.21     11.14 o 
   4   3  11       67.31       75.22     19.78 o 
   5   3  11       34.54       63.11     16.52 o 
   6   3  11       49.24       56.76     18.44 o 
   7   3  11        7.86       13.60     13.64 o 
   8   3  11        4.89       36.27     13.67 o 
   9   3  11      142.83      224.57     39.47 o 
  10   3  11        0.00       41.29     26.77 o 
  -8   4  11        8.96       18.62     25.75 o 
  -7   4  11        1.92       41.34     31.98 o 
  -6   4  11     1218.93     1113.05     52.42 o 
  -5   4  11      320.29      313.11     21.93 o 
  -4   4  11      144.48      148.20     18.29 o 
  -3   4  11     1946.52     2110.29     47.69 o 
  -2   4  11      134.29      106.45     14.39 o 
  -1   4  11      263.49      234.95     23.38 o 
   0   4  11     1277.39     1346.90     43.42 o 
   1   4  11      472.58      418.70     26.75 o 
   2   4  11       10.23        4.74      3.65 o 
   3   4  11       45.68       45.24     17.91 o 
   4   4  11        6.61       44.26     18.71 o 
   5   4  11      966.97     1032.42     60.09 o 
   6   4  11      681.42      740.26     34.52 o 
   7   4  11        5.02       25.89     13.50 o 
   8   4  11      225.90      222.16     20.87 o 
   9   4  11       11.04       32.08     13.02 o 
  -8   5  11        6.34       27.35     25.48 o 
  -7   5  11      350.96      354.33     36.62 o 
  -6   5  11      205.71      156.64     24.34 o 
  -5   5  11      223.28      205.33     24.86 o 
  -4   5  11      908.00      878.38     38.40 o 
  -3   5  11      126.75      176.54     17.21 o 
  -2   5  11      319.48      315.15     13.28 o 
  -1   5  11     1492.87     1596.19     38.89 o 
   0   5  11      317.09      276.92     14.46 o 
   1   5  11     1194.43     1086.29     29.93 o 
   2   5  11      112.33      107.48     21.08 o 
   3   5  11       21.47       16.86      9.42 o 
   4   5  11      121.38       86.72     31.90 o 
   5   5  11        1.24       10.05     13.89 o 
   6   5  11        0.94       26.43     13.64 o 
   7   5  11       95.71      113.69     21.23 o 
   8   5  11       23.49       42.79     13.31 o 
   9   5  11       28.89       42.90     14.72 o 
  -8   6  11      211.55      289.29     37.95 o 
  -7   6  11        0.32       24.16     21.92 o 
  -6   6  11       71.70       27.52     13.51 o 
  -5   6  11      331.97      348.54     21.28 o 
  -4   6  11     1103.14     1012.98     41.76 o 
  -3   6  11     2397.77     2671.29     60.95 o 
  -2   6  11     1017.49     1006.09     76.80 o 
  -1   6  11      456.26      393.58     14.39 o 
   0   6  11     1400.17     1293.82     30.81 o 
   1   6  11     1169.19     1171.65     66.42 o 
   2   6  11      127.04      112.39     10.57 o 
   3   6  11      566.78      546.06     42.14 o 
   4   6  11      297.86      289.15     22.85 o 
   5   6  11        0.02       35.09     10.93 o 
   6   6  11      130.10      131.04     19.98 o 
   7   6  11        7.28       41.89     15.50 o 
   8   6  11        0.05       41.65     13.90 o 
   9   6  11        5.16       30.85     13.67 o 
  -7   7  11       39.63       92.65     19.59 o 
  -6   7  11      593.56      571.57     67.40 o 
  -5   7  11       10.15        8.61     10.32 o 
  -4   7  11       42.55       56.43     16.26 o 
  -3   7  11       82.57       79.30     18.71 o 
  -2   7  11      127.39      159.67     20.34 o 
  -1   7  11      605.52      606.69     24.23 o 
   0   7  11      544.32      507.96     17.54 o 
   1   7  11       11.06       17.99      5.95 o 
   2   7  11      316.75      334.48     19.42 o 
   3   7  11       84.56       70.77      9.46 o 
   4   7  11        2.83       22.83      8.47 o 
   5   7  11      578.77      539.98     35.42 o 
   6   7  11       47.29       62.51     24.10 o 
   7   7  11        4.73       72.65     31.94 o 
   8   7  11      124.27      173.73     20.26 o 
   9   7  11       24.67       55.39     18.18 o 
  -7   8  11      474.69      517.85     45.93 o 
  -6   8  11       18.36       31.49     17.01 o 
  -5   8  11      302.87      294.39     22.98 o 
  -4   8  11       14.48       37.72     12.59 o 
  -3   8  11     1213.00     1122.54     40.07 o 
  -2   8  11        8.56        9.38     15.77 o 
  -1   8  11       10.61        8.93      7.55 o 
   0   8  11       52.63       68.93     10.21 o 
   1   8  11        4.02       11.50      4.88 o 
   2   8  11       34.85       44.45     12.43 o 
   3   8  11        3.69       13.53      5.19 o 
   4   8  11      651.15      635.92     63.52 o 
   5   8  11        1.26       23.82     11.12 o 
   6   8  11       69.90       78.89     19.91 o 
   7   8  11       29.37       44.87     24.72 o 
   8   8  11       22.60       24.48     14.66 o 
  -7   9  11      103.44      127.01     39.64 o 
  -6   9  11      153.67      108.81     21.57 o 
  -5   9  11      160.69      215.86     31.49 o 
  -4   9  11        4.04       14.73     11.18 o 
  -3   9  11      994.29      923.59     33.92 o 
  -2   9  11        0.44       13.85     10.85 o 
  -1   9  11       59.85       49.01     17.63 o 
   0   9  11      462.72      453.47     17.77 o 
   1   9  11       31.18       26.38     15.66 o 
   2   9  11        7.45       20.57      6.23 o 
   3   9  11      170.25      158.91     11.94 o 
   4   9  11       45.45       51.78     15.70 o 
   5   9  11       74.71       42.41     11.58 o 
   6   9  11        0.58       14.53     24.81 o 
   7   9  11       13.43       40.14     13.23 o 
   8   9  11       76.70       80.88     22.91 o 
  -6  10  11      235.67      287.91     23.12 o 
  -5  10  11       49.96       43.84     17.89 o 
  -4  10  11      436.47      534.42     62.50 o 
  -3  10  11        5.20       22.24     29.49 o 
  -2  10  11       13.68       20.92     11.63 o 
  -1  10  11      681.73      695.20     35.52 o 
   0  10  11       26.70       26.99      5.86 o 
   1  10  11      209.31      218.34     25.34 o 
   2  10  11      375.61      389.06     42.72 o 
   3  10  11        0.61       12.40      6.10 o 
   4  10  11        0.34       17.82     27.17 o 
   5  10  11        1.26       38.91     19.24 o 
   6  10  11        4.59       14.84     11.21 o 
   7  10  11       33.06       46.08     29.45 o 
   8  10  11       77.29       48.76     16.44 o 
  -6  11  11      150.41      124.56     33.27 o 
  -5  11  11      306.41      328.22     68.06 o 
  -4  11  11        1.29       39.03     18.58 o 
  -3  11  11       27.44       17.10     19.65 o 
  -2  11  11      830.70      848.40     34.86 o 
  -1  11  11      140.24      128.35     37.57 o 
   0  11  11        1.10       51.50     27.62 o 
   1  11  11      424.75      454.60     20.87 o 
   2  11  11       42.69       34.00      9.38 o 
   3  11  11        0.10        5.64     10.97 o 
   4  11  11      484.27      455.04     27.04 o 
   5  11  11       26.27       22.36     12.70 o 
   6  11  11       41.70       36.71     16.38 o 
   7  11  11       19.19       29.30     12.73 o 
  -5  12  11        1.94       16.03     19.20 o 
  -4  12  11       67.95       89.99     21.52 o 
  -3  12  11      416.78      463.67     30.25 o 
  -2  12  11        1.02        8.32     10.64 o 
  -1  12  11        7.62       16.53     14.17 o 
   0  12  11      655.44      628.18     48.78 o 
   1  12  11        7.94       19.10      6.51 o 
   2  12  11        8.32       27.55      8.64 o 
   3  12  11      184.57      255.44     42.72 o 
   5  12  11        7.81       47.64     17.69 o 
   6  12  11       39.59       47.91     19.38 o 
  -4  13  11        5.56       46.35     14.17 o 
  -3  13  11       26.91       17.79     11.36 o 
  -2  13  11       39.45       44.43     17.77 o 
  -1  13  11      236.84      232.68     57.93 o 
   0  13  11        2.69       12.33      6.19 o 
   1  13  11      299.13      253.01     53.32 o 
   2  13  11      767.17      788.55     23.30 o 
   3  13  11       63.37       57.93     16.18 o 
   4  13  11       27.00       40.74     13.59 o 
   5  13  11       76.57       97.65     19.36 o 
  -2  14  11       15.56       29.35     14.45 o 
  -1  14  11       32.87       49.92     15.50 o 
   0  14  11       29.44       26.60     20.14 o 
   1  14  11      154.64      152.70     40.34 o 
   2  14  11       45.48       41.16     34.39 o 
   3  14  11      536.04      404.33     63.85 o 
   1  -8  12      184.94      286.45     26.28 o 
   2  -8  12      178.63      163.26     22.47 o 
  -2  -7  12       67.97       58.39     24.10 o 
  -1  -7  12      128.14      100.66     36.89 o 
   0  -7  12        9.26       19.64      8.06 o 
   1  -7  12      341.05      379.50     48.31 o 
   2  -7  12      254.58      236.99     43.33 o 
   3  -7  12      146.49      186.05     24.41 o 
   4  -7  12      455.78      454.12     28.58 o 
  -3  -6  12      125.13      130.77     44.41 o 
  -2  -6  12      114.19      105.73     21.29 o 
  -1  -6  12        9.38       23.58      8.91 o 
   0  -6  12      273.29      337.47     69.44 o 
   1  -6  12      161.57      167.37     21.36 o 
   2  -6  12      195.63      196.99     36.90 o 
   3  -6  12      877.34      957.40     37.70 o 
   4  -6  12       35.82       62.65     15.21 o 
   5  -6  12       46.04       29.30     12.08 o 
   6  -6  12      274.68      320.38     31.10 o 
  -4  -5  12       84.73       71.19     25.37 o 
  -3  -5  12      178.89      189.23     50.51 o 
  -2  -5  12      103.64      132.85     25.57 o 
  -1  -5  12      211.46      161.24     29.20 o 
   0  -5  12       53.87       64.96     16.95 o 
   1  -5  12        0.91        9.90      7.25 o 
   2  -5  12     1336.85     1347.64     95.17 o 
   3  -5  12       31.31       18.40      9.14 o 
   4  -5  12       18.53       20.96      8.85 o 
   5  -5  12       74.80       95.61     16.99 o 
   6  -5  12        4.44       32.15     16.23 o 
   7  -5  12       20.27       49.30     30.06 o 
  -5  -4  12       14.17       56.93     40.54 o 
  -4  -4  12      285.56      222.91     55.46 o 
  -3  -4  12        6.32       28.28     14.64 o 
  -2  -4  12      229.77      332.70     50.20 o 
  -1  -4  12       47.59      105.24     24.74 o 
   0  -4  12        1.73       20.88      8.58 o 
   1  -4  12     1014.82      912.76     52.79 o 
   2  -4  12       41.53       63.27     16.44 o 
   3  -4  12      150.94      122.47     21.60 o 
   4  -4  12      232.09      246.55     21.48 o 
   5  -4  12        3.46       28.71     12.90 o 
   6  -4  12        0.45       18.51     13.16 o 
   7  -4  12      203.25      226.07     30.68 o 
  -6  -3  12       49.59       36.14     10.86 o 
  -5  -3  12      304.65      345.31     49.09 o 
  -4  -3  12      304.16      286.35     63.68 o 
  -3  -3  12      234.55      284.41     36.93 o 
  -2  -3  12      670.49      641.54     31.82 o 
  -1  -3  12       22.34       13.09      6.91 o 
   0  -3  12      262.62      259.18     19.89 o 
   1  -3  12        4.98       24.18     10.29 o 
   2  -3  12        3.17       17.84     11.60 o 
   3  -3  12      382.98      426.01     31.26 o 
   4  -3  12        8.11       16.16      7.72 o 
   5  -3  12       68.44       68.21     21.50 o 
   6  -3  12       11.34       39.61     18.44 o 
   7  -3  12      103.58       47.58     17.57 o 
   8  -3  12      139.16      159.20     26.73 o 
  -6  -2  12      198.61      143.26     59.69 o 
  -5  -2  12      140.14      138.71     30.20 o 
  -4  -2  12      441.30      458.17     33.86 o 
  -3  -2  12       67.77       65.87     12.69 o 
  -2  -2  12        0.68       32.59     13.95 o 
  -1  -2  12      908.49      917.44     39.43 o 
   0  -2  12      198.42      179.87     20.86 o 
   1  -2  12      242.30      212.80     19.30 o 
   2  -2  12     2794.73     3016.94     65.81 o 
   3  -2  12      218.26      204.47     22.20 o 
   4  -2  12      387.33      377.05     21.46 o 
   5  -2  12      810.91      781.25     27.66 o 
   6  -2  12       20.20       21.22     17.45 o 
   7  -2  12      151.88      204.80     53.50 o 
   8  -2  12       13.45       34.02     14.92 o 
  -6  -1  12      125.67      117.33     30.56 o 
  -5  -1  12       11.50       53.29     37.55 o 
  -4  -1  12       82.96       43.39     20.67 o 
  -3  -1  12        9.82       19.91      6.46 o 
  -2  -1  12      856.60      898.53     74.79 o 
  -1  -1  12      132.10      127.06     15.27 o 
   0  -1  12      422.64      413.95     25.67 o 
   1  -1  12      831.18      852.54     40.61 o 
   2  -1  12        4.01       19.82      7.74 o 
   3  -1  12      506.91      488.54     26.11 o 
   4  -1  12      860.26      853.98     55.51 o 
   5  -1  12      405.65      502.92     45.73 o 
   6  -1  12      156.41      163.95     27.71 o 
   7  -1  12      109.13      119.93     25.97 o 
   8  -1  12        9.41       25.43     14.57 o 
   9  -1  12        1.84       13.06     13.94 o 
  -7   0  12       39.50       55.86     20.14 o 
  -6   0  12       35.65       66.20     26.73 o 
  -5   0  12       28.26       32.76     10.46 o 
  -4   0  12     1287.86     1171.63     37.77 o 
  -3   0  12       12.78       45.99      9.16 o 
  -2   0  12        1.38        9.84      6.00 o 
  -1   0  12       19.65       32.04      9.79 o 
   0   0  12      489.28      448.59     29.45 o 
   1   0  12      144.37      162.76     12.22 o 
   2   0  12        2.75       14.56     12.80 o 
   3   0  12      134.11      146.30     14.39 o 
   4   0  12       47.14       38.06     11.62 o 
   5   0  12      345.00      320.84     38.88 o 
   6   0  12      169.08      216.92     24.64 o 
   7   0  12       88.63       95.73     23.70 o 
   8   0  12       44.05       44.75     17.60 o 
   9   0  12        6.40       47.75     28.55 o 
  -7   1  12      183.89      236.81     36.97 o 
  -6   1  12      220.63      155.02     26.82 o 
  -5   1  12      236.12      231.83     31.98 o 
  -4   1  12      385.87      480.73     31.62 o 
  -3   1  12       63.14       77.55     23.48 o 
  -2   1  12        0.60       18.95     16.79 o 
  -1   1  12      374.22      387.85     28.50 o 
   0   1  12       82.37      122.05     33.64 o 
   1   1  12      207.38      232.19     19.89 o 
   2   1  12      572.14      545.18     20.32 o 
   3   1  12       48.83       40.63      9.06 o 
   4   1  12       49.33       62.13     19.51 o 
   5   1  12      239.36      238.99     55.24 o 
   6   1  12      109.69       82.28     20.47 o 
   7   1  12      507.26      465.88     52.13 o 
   8   1  12       85.90       59.78     23.70 o 
   9   1  12        0.65       40.52     13.67 o 
  -7   2  12        7.99       48.65     22.18 o 
  -6   2  12      234.04      252.58     47.58 o 
  -5   2  12     1311.39     1500.35     71.81 o 
  -4   2  12        0.66       12.23      6.71 o 
  -3   2  12       12.09       15.37      8.22 o 
  -2   2  12      265.86      243.75     33.89 o 
  -1   2  12      310.89      365.63     27.67 o 
   0   2  12      524.87      478.66     25.67 o 
   1   2  12        2.37       15.84      4.69 o 
   2   2  12        8.09        4.08      3.03 o 
   3   2  12       14.94       26.00      9.49 o 
   4   2  12       48.45       32.25     11.45 o 
   5   2  12      273.75      245.17     27.70 o 
   6   2  12     1026.88     1092.01     89.05 o 
   7   2  12       17.01       25.31     14.70 o 
   8   2  12       14.59       23.00     14.58 o 
   9   2  12       58.88       53.53     15.88 o 
  -7   3  12       72.46      116.54     86.15 o 
  -6   3  12      364.36      252.41     31.98 o 
  -5   3  12        9.30       12.83      7.58 o 
  -4   3  12       63.21       67.34     13.43 o 
  -3   3  12     1385.36     1400.11     35.10 o 
  -2   3  12      494.27      514.05     19.85 o 
  -1   3  12      129.98      146.23     18.51 o 
   0   3  12      113.51      119.52     20.76 o 
   1   3  12      178.89      200.19      9.48 o 
   2   3  12      135.55      131.89     11.61 o 
   3   3  12        0.97       20.34     15.86 o 
   4   3  12      174.70      175.91     29.61 o 
   5   3  12      323.29      375.60     26.02 o 
   6   3  12       12.31       56.71     19.25 o 
   7   3  12       10.08       26.47     22.50 o 
   8   3  12      280.49      288.17     27.29 o 
   9   3  12       19.99       57.97     16.49 o 
  -7   4  12      583.77      698.68     44.73 o 
  -6   4  12      120.08       92.48     45.71 o 
  -5   4  12      112.42      115.94     16.88 o 
  -4   4  12     1125.59     1223.74     37.55 o 
  -3   4  12        7.06       10.65      3.66 o 
  -2   4  12       85.09       81.12     13.04 o 
  -1   4  12     1201.74     1229.04     56.75 o 
   0   4  12       88.41      100.75     13.18 o 
   1   4  12      176.51      176.22     12.28 o 
   2   4  12       90.67       88.91      7.10 o 
   3   4  12        8.94       23.66     21.78 o 
   4   4  12      358.66      349.12     30.32 o 
   5   4  12       48.93      109.17     60.99 o 
   6   4  12        0.02       15.49     15.50 o 
   7   4  12       69.38      108.23     19.85 o 
   8   4  12       82.61       65.39     20.06 o 
   9   4  12        0.94       36.10     16.66 o 
  -7   5  12       93.23       62.19     21.03 o 
  -6   5  12       11.01       21.72     10.20 o 
  -5   5  12      504.41      499.36     38.85 o 
  -4   5  12      183.42      183.91     15.16 o 
  -3   5  12      367.96      367.32     33.15 o 
  -2   5  12     3329.88     3395.38     88.83 o 
  -1   5  12      800.42      837.34     34.57 o 
   0   5  12      669.45      673.64     22.40 o 
   1   5  12      516.03      477.14     22.97 o 
   2   5  12      347.80      332.94     28.19 o 
   3   5  12      303.49      307.77     21.78 o 
   4   5  12        1.16        7.43     11.35 o 
   5   5  12       39.88       55.85     44.86 o 
   6   5  12      489.26      498.06     55.24 o 
   7   5  12       47.95       67.80     20.35 o 
   8   5  12       23.86       40.91     27.66 o 
   9   5  12       56.85       81.90     19.42 o 
  -7   6  12       95.17      108.25     58.71 o 
  -6   6  12      445.55      530.98     31.00 o 
  -5   6  12       47.79       25.85     17.37 o 
  -4   6  12       26.94       54.02     11.78 o 
  -3   6  12       21.73       22.69     14.61 o 
  -2   6  12      777.43      716.84     34.28 o 
  -1   6  12      257.53      308.23     27.56 o 
   0   6  12      236.96      238.04     17.26 o 
   1   6  12      198.15      176.61     22.45 o 
   2   6  12      373.31      348.41     41.30 o 
   3   6  12      125.12      126.07     17.72 o 
   4   6  12       18.06       33.76     16.93 o 
   5   6  12      832.94      823.05     71.94 o 
   6   6  12        8.29       14.80     12.63 o 
   7   6  12        8.72       22.59     18.09 o 
   8   6  12      183.42      211.86     23.05 o 
   9   6  12       41.47       48.00     15.67 o 
  -7   7  12      130.46       60.83     20.60 o 
  -6   7  12        3.91       16.11      8.17 o 
  -5   7  12      197.46      218.70     55.83 o 
  -4   7  12      234.33      233.47     51.27 o 
  -3   7  12      269.37      246.36     23.67 o 
  -2   7  12       92.22      115.90     16.60 o 
  -1   7  12      392.00      432.18     40.59 o 
   0   7  12      114.63      112.20     22.12 o 
   1   7  12      279.85      288.80     21.07 o 
   2   7  12       11.39        4.92      6.34 o 
   3   7  12       54.99       61.19     14.57 o 
   4   7  12      255.26      271.97     65.31 o 
   5   7  12        0.62        5.92      9.96 o 
   6   7  12       14.85       24.81     15.64 o 
   7   7  12      191.43      233.92     27.77 o 
   8   7  12        0.50       18.59     13.81 o 
  -6   8  12      182.27      155.96     28.60 o 
  -5   8  12     1138.93     1189.24     45.16 o 
  -4   8  12      614.37      567.30     30.75 o 
  -3   8  12      158.44      177.89     21.27 o 
  -2   8  12     1078.60     1050.60     71.28 o 
  -1   8  12       90.40      107.97     27.27 o 
   0   8  12      867.43      785.55     55.67 o 
   1   8  12       22.81       24.47     12.84 o 
   2   8  12        5.50        8.23      5.47 o 
   3   8  12      353.18      366.48     25.21 o 
   4   8  12      186.16      172.18     36.48 o 
   5   8  12       12.88        6.71     11.12 o 
   6   8  12       67.81       73.88     25.30 o 
   7   8  12        0.34       24.74     10.93 o 
   8   8  12       69.68       70.86     31.63 o 
  -6   9  12      228.45      221.91     28.75 o 
  -5   9  12        0.14       27.78     13.05 o 
  -4   9  12      161.36      134.70     38.28 o 
  -3   9  12      444.29      372.64     56.80 o 
  -2   9  12      118.06      112.72     16.29 o 
  -1   9  12      409.67      544.90     27.55 o 
   0   9  12       35.12       29.35      7.82 o 
   1   9  12        0.00       17.63     11.28 o 
   2   9  12        6.93       25.17      6.18 o 
   3   9  12       27.92       29.57     17.42 o 
   4   9  12       36.85       37.62      9.92 o 
   5   9  12       87.30       90.09     26.15 o 
   6   9  12       20.40       30.31     11.60 o 
   7   9  12        1.77       23.67     14.85 o 
   8   9  12       33.90       39.01     17.15 o 
  -6  10  12        3.97       12.67     10.75 o 
  -5  10  12      405.77      397.36     30.11 o 
  -4  10  12       13.75       30.79     15.71 o 
  -3  10  12       37.41       59.22     23.51 o 
  -2  10  12      330.17      311.30     39.25 o 
  -1  10  12       98.01      127.48     17.37 o 
   0  10  12        6.98       27.49     16.66 o 
   1  10  12      415.50      404.72     38.08 o 
   2  10  12        0.00       25.54     10.04 o 
   3  10  12       29.14       95.45     31.36 o 
   4  10  12      137.00      103.25     27.08 o 
   5  10  12        1.57       35.58     16.29 o 
   6  10  12       32.23       49.43     17.55 o 
   7  10  12       26.57       34.03     20.67 o 
  -5  11  12       45.26       61.73     18.53 o 
  -4  11  12       18.97       39.01     12.22 o 
  -3  11  12      450.54      390.88     66.82 o 
  -2  11  12       94.87      130.87     25.08 o 
  -1  11  12       26.99       28.88     10.35 o 
   0  11  12      313.91      289.70     78.23 o 
   1  11  12       36.60       56.30     10.85 o 
   2  11  12        0.95        5.43     23.97 o 
   3  11  12      427.12      377.45     74.98 o 
   4  11  12       33.70        3.39      7.93 o 
   5  11  12       22.21       22.29     28.24 o 
   6  11  12       16.96       22.78     38.36 o 
  -4  12  12      210.90      248.02     34.21 o 
  -3  12  12       13.15       24.25     15.73 o 
  -2  12  12       18.34       40.97     72.88 o 
  -1  12  12      270.00      256.52     38.07 o 
   0  12  12       15.81       23.60     11.09 o 
   1  12  12      128.84      168.54     44.28 o 
   2  12  12      122.42      157.27     23.83 o 
   3  12  12        0.34       18.26     16.22 o 
   4  12  12       84.42      117.90     20.04 o 
   5  12  12       61.72       58.71     30.83 o 
  -3  13  12        0.13       28.70     13.98 o 
  -2  13  12      401.44      461.50     67.18 o 
  -1  13  12       36.27       35.28     18.99 o 
   0  13  12       55.67       58.66     14.17 o 
   1  13  12      131.24       96.49     52.74 o 
   2  13  12        1.93       28.33     19.69 o 
   3  13  12        0.30       16.59     12.47 o 
   4  13  12        6.41       46.22     15.06 o 
  -1  14  12        1.65       18.79     10.30 o 
   0  14  12        8.26       32.87     13.30 o 
   1  14  12        4.31       29.67     18.80 o 
   2  14  12       62.29       49.98     17.46 o 
  -2  -6  13      226.44      265.77     40.05 o 
  -1  -6  13       57.49       37.52     23.62 o 
   0  -6  13       12.97        8.16      6.80 o 
   1  -6  13       60.86       83.83     17.13 o 
   2  -6  13      522.62      544.14     57.10 o 
   3  -6  13       31.58       40.57     13.17 o 
   4  -6  13       58.62       49.65     15.70 o 
  -3  -5  13        0.54       14.57      9.67 o 
  -2  -5  13      280.40      230.36     72.21 o 
  -1  -5  13       38.99       57.32     22.80 o 
   0  -5  13        1.53        9.85      7.80 o 
   1  -5  13      137.12      173.66     19.92 o 
   2  -5  13        6.06       31.69     10.46 o 
   3  -5  13       12.86       17.40      9.85 o 
   4  -5  13      178.75      242.29     50.41 o 
   5  -5  13        0.81       28.92     14.37 o 
  -4  -4  13       62.51       40.14     24.37 o 
  -3  -4  13      688.17      669.62     48.02 o 
  -2  -4  13       60.67       63.30     17.84 o 
  -1  -4  13        1.58       15.33      6.19 o 
   0  -4  13        1.87       10.20      7.26 o 
   1  -4  13      108.70      104.97     16.78 o 
   2  -4  13        5.14       23.19      9.96 o 
   3  -4  13      347.79      435.18     39.76 o 
   4  -4  13        0.17       15.13      6.98 o 
   5  -4  13        6.25       13.87     17.07 o 
   6  -4  13       29.51       25.40     14.25 o 
  -5  -3  13        1.51       20.47     15.90 o 
  -4  -3  13      443.58      392.68     33.52 o 
  -3  -3  13       92.97       34.59     26.59 o 
  -2  -3  13       61.17       24.19     16.61 o 
  -1  -3  13      647.06      620.72     41.60 o 
   0  -3  13       44.61       56.06     12.65 o 
   1  -3  13      403.10      421.64     28.13 o 
   2  -3  13     1074.61      995.73     31.20 o 
   3  -3  13      157.83      184.49     44.28 o 
   4  -3  13       81.98       83.72     17.50 o 
   5  -3  13      113.56      124.12     21.42 o 
   6  -3  13       39.74       42.88     16.46 o 
   7  -3  13        1.94       27.17     14.17 o 
  -5  -2  13      181.61      144.34     20.59 o 
  -4  -2  13       27.73       26.84     12.33 o 
  -3  -2  13      213.79      148.70     17.86 o 
  -2  -2  13      899.06      914.66     42.07 o 
  -1  -2  13      152.38      137.30     19.03 o 
   0  -2  13      140.10      147.02     19.45 o 
   1  -2  13     1954.31     1979.37     39.12 o 
   2  -2  13      397.66      355.25     31.36 o 
   3  -2  13        1.36       11.13      7.14 o 
   4  -2  13      929.29      861.09     43.74 o 
   5  -2  13        9.81       20.51     13.78 o 
   6  -2  13       18.10       37.56     18.80 o 
   7  -2  13        0.74       20.65     15.06 o 
  -6  -1  13      229.92      254.63     41.52 o 
  -5  -1  13      107.21      131.58     15.92 o 
  -4  -1  13      107.26      135.32     18.86 o 
  -3  -1  13      799.71      799.88     78.05 o 
  -2  -1  13      107.44      128.60     14.09 o 
  -1  -1  13        7.75       32.86     20.40 o 
   0  -1  13      923.60      955.12     34.24 o 
   1  -1  13        0.19       12.35      6.98 o 
   2  -1  13      603.01      561.21     32.51 o 
   3  -1  13     1069.19      951.01     40.99 o 
   4  -1  13       29.64       47.63     16.57 o 
   5  -1  13      156.00      209.27     40.14 o 
   6  -1  13      264.31      250.85     29.84 o 
   7  -1  13        6.88       17.26     19.16 o 
   8  -1  13      334.98      393.42     35.16 o 
  -6   0  13       76.10      133.73     21.20 o 
  -5   0  13       41.27       27.89     20.85 o 
  -4   0  13      163.04      164.92     23.64 o 
  -3   0  13       29.65       31.92     12.35 o 
  -2   0  13       82.19       79.92     11.97 o 
  -1   0  13      371.67      373.63     17.20 o 
   0   0  13       92.30       86.91     14.59 o 
   1   0  13      260.46      234.36     23.83 o 
   2   0  13     2075.76     2074.45     61.33 o 
   3   0  13      770.66      713.64     20.35 o 
   4   0  13      926.84      915.91     85.40 o 
   5   0  13      500.79      533.84    105.22 o 
   6   0  13        2.30       15.69     11.99 o 
   7   0  13      105.21       93.21     23.48 o 
   8   0  13       56.01       44.50     22.67 o 
  -6   1  13       36.22       41.52     18.44 o 
  -5   1  13      178.61      161.35     23.88 o 
  -4   1  13       71.24       93.63     18.90 o 
  -3   1  13      343.13      381.82     46.02 o 
  -2   1  13        3.62       27.29      8.14 o 
  -1   1  13      105.09      109.77     14.78 o 
   0   1  13      194.18      177.14     13.29 o 
   1   1  13      436.31      442.93     20.64 o 
   2   1  13      216.72      189.42     15.50 o 
   3   1  13       17.93       21.45     10.31 o 
   4   1  13       65.93       76.13     17.09 o 
   5   1  13        1.14       14.15     18.54 o 
   6   1  13      320.78      370.39     37.08 o 
   7   1  13       49.82       76.43     21.61 o 
   8   1  13        0.24        2.53      8.55 o 
  -6   2  13      396.16      362.17     57.20 o 
  -5   2  13       33.09       45.44     21.65 o 
  -4   2  13       35.86       26.60     14.83 o 
  -3   2  13      328.84      332.27     20.16 o 
  -2   2  13      276.41      252.15     24.81 o 
  -1   2  13      180.51      150.18     23.55 o 
   0   2  13     1245.74     1292.92     52.04 o 
   1   2  13        1.17       17.66      6.13 o 
   2   2  13      246.49      229.56     33.52 o 
   3   2  13      135.54      168.53     29.18 o 
   4   2  13      239.06      276.69     32.49 o 
   5   2  13       69.61       62.88     20.37 o 
   6   2  13       37.82       68.29     22.30 o 
   7   2  13       83.45       74.21     22.15 o 
   8   2  13        7.73       66.53     17.17 o 
  -6   3  13        0.11       39.65     23.25 o 
  -5   3  13      111.92      115.38     25.93 o 
  -4   3  13      558.85      678.51     42.92 o 
  -3   3  13      166.65      162.93     41.30 o 
  -2   3  13      373.47      363.32     25.47 o 
  -1   3  13        2.08       18.15      5.07 o 
   0   3  13     1463.20     1570.55     31.27 o 
   1   3  13      592.93      558.93     21.02 o 
   2   3  13      492.43      464.01     28.26 o 
   3   3  13       22.47       22.51      7.69 o 
   4   3  13       65.64      106.65     24.23 o 
   5   3  13        4.83       24.42     19.24 o 
   6   3  13       71.14       78.43     22.42 o 
   7   3  13      143.36      125.63     20.75 o 
   8   3  13       39.69       41.26     45.79 o 
  -6   4  13       47.96       91.32     33.14 o 
  -5   4  13      319.49      274.06     19.11 o 
  -4   4  13       99.66      111.81     26.55 o 
  -3   4  13       36.23       37.54     12.94 o 
  -2   4  13      457.84      398.87     15.86 o 
  -1   4  13       80.76       71.47     12.05 o 
   0   4  13      754.77      777.77     26.12 o 
   1   4  13        3.60       11.96      3.64 o 
   2   4  13        3.03       21.94     11.05 o 
   3   4  13      109.81      101.56     22.52 o 
   4   4  13       67.06       38.58     24.23 o 
   5   4  13       26.05       34.01     15.12 o 
   6   4  13      260.25      355.45     77.47 o 
   7   4  13      106.23      107.98     31.58 o 
   8   4  13       30.95       44.70     30.07 o 
  -6   5  13      691.77      726.30     48.73 o 
  -5   5  13      113.44      128.21     18.35 o 
  -4   5  13       16.96       26.48     11.98 o 
  -3   5  13      769.16      719.18     31.61 o 
  -2   5  13      276.22      293.60     27.93 o 
  -1   5  13       48.46       54.65      8.50 o 
   0   5  13      117.38      148.34     23.33 o 
   1   5  13       55.39       54.40     10.91 o 
   2   5  13      110.97      151.05     32.27 o 
   3   5  13       23.27       23.42     12.92 o 
   4   5  13      111.68      136.33     15.04 o 
   5   5  13      676.35      806.79     90.12 o 
   6   5  13       20.74       33.74     13.57 o 
   7   5  13        3.47       45.69     18.42 o 
   8   5  13       30.20       60.15     15.69 o 
  -6   6  13      213.24      273.56     54.88 o 
  -5   6  13       18.45       24.20     14.96 o 
  -4   6  13       76.99       85.29     18.44 o 
  -3   6  13      330.18      352.89     48.46 o 
  -2   6  13      494.85      515.27     64.06 o 
  -1   6  13      385.44      318.03     35.59 o 
   0   6  13        0.35        0.36      4.59 o 
   1   6  13      204.23      185.80     24.62 o 
   2   6  13        8.55       12.65      9.64 o 
   3   6  13        0.24        9.37     12.30 o 
   4   6  13      432.43      484.64     28.72 o 
   5   6  13        4.31       10.18     15.46 o 
   6   6  13        5.28       24.14     17.20 o 
   7   6  13      191.06      219.49     50.92 o 
   8   6  13        0.57       29.25     14.92 o 
  -6   7  13      100.22      100.44     21.15 o 
  -5   7  13      465.39      480.18     43.78 o 
  -4   7  13        4.99       34.34     22.45 o 
  -3   7  13       20.43       19.13     20.71 o 
  -2   7  13        5.37       18.06     11.83 o 
  -1   7  13       94.14      101.72     18.95 o 
   0   7  13      457.67      452.03     15.23 o 
   1   7  13       32.33       28.61      8.21 o 
   2   7  13        1.91        8.14     15.24 o 
   3   7  13        8.88       26.73     14.18 o 
   4   7  13       36.82       35.28     11.91 o 
   5   7  13        3.23       40.32     14.03 o 
   6   7  13      426.14      408.47     39.59 o 
   7   7  13        2.11       39.96     18.96 o 
   8   7  13      151.25      182.95     46.06 o 
  -6   8  13      352.89      451.94     36.10 o 
  -5   8  13       12.19       16.22      9.98 o 
  -4   8  13       55.18       57.76     16.97 o 
  -3   8  13       83.08       90.39     21.10 o 
  -2   8  13      591.98      567.27     46.62 o 
  -1   8  13       70.97       91.37     17.07 o 
   0   8  13      108.86       90.37     21.11 o 
   1   8  13        0.36        3.72      5.94 o 
   2   8  13        1.35       22.61     11.26 o 
   3   8  13        0.84       15.24      9.48 o 
   4   8  13       58.25       48.22     17.97 o 
   5   8  13      137.74      141.17     25.48 o 
   6   8  13      197.44      180.48     75.42 o 
   7   8  13       16.01       26.95     12.69 o 
  -5   9  13      305.01      313.28     83.17 o 
  -4   9  13      767.30      715.11     36.94 o 
  -3   9  13       70.90       54.37     17.79 o 
  -2   9  13     1430.68     1413.01    127.32 o 
  -1   9  13      473.01      492.65     47.06 o 
   0   9  13       43.97       43.40     16.44 o 
   1   9  13      165.53      187.19     16.99 o 
   2   9  13        7.48       30.46     16.97 o 
   3   9  13       95.48       84.60     16.92 o 
   4   9  13      229.84      242.11     39.78 o 
   5   9  13       59.03       44.62     12.54 o 
   6   9  13       82.11       62.92     18.10 o 
   7   9  13        2.45       24.62     37.42 o 
  -5  10  13       88.41       83.37     33.14 o 
  -4  10  13        5.02       22.17     12.03 o 
  -3  10  13      171.60      214.47     38.36 o 
  -2  10  13      261.53      308.92     30.33 o 
  -1  10  13       30.04       21.22     14.83 o 
   0  10  13      954.12      949.16     48.38 o 
   1  10  13        3.59       18.71     23.16 o 
   2  10  13        0.86       22.39     10.75 o 
   3  10  13       56.83       54.54     14.27 o 
   4  10  13       16.19       42.53     11.51 o 
   5  10  13       31.50       64.18     29.13 o 
   6  10  13       80.18       71.66     16.09 o 
  -4  11  13      321.99      380.18     71.50 o 
  -3  11  13       60.99       48.13     18.33 o 
  -2  11  13       97.23       82.92     25.63 o 
  -1  11  13      141.28      178.27     40.00 o 
   0  11  13       61.92       66.17     27.17 o 
   1  11  13       15.07       23.25     26.82 o 
   2  11  13      166.95      162.60     38.04 o 
   3  11  13        4.99       35.41     12.80 o 
   4  11  13       15.43       38.66     15.17 o 
   5  11  13       63.40       41.06     13.50 o 
   6  11  13        4.49       12.19      9.57 o 
  -3  12  13        6.55       15.46     10.21 o 
  -2  12  13      852.99      873.92     78.18 o 
  -1  12  13      127.17      159.29     40.00 o 
   0  12  13        5.53       14.97     24.41 o 
   1  12  13      230.30      242.78     60.50 o 
   2  12  13        4.78       10.07     17.82 o 
   3  12  13       34.15       31.44     13.77 o 
   4  12  13       95.80      111.83     35.73 o 
   5  12  13       33.17       32.52     23.57 o 
  -2  13  13        3.15       18.22      9.11 o 
  -1  13  13       18.42       27.20     24.55 o 
   0  13  13      122.02       89.54     38.31 o 
   1  13  13        5.28       66.11     60.94 o 
   2  13  13       69.99       55.15     18.35 o 
   3  13  13       41.15       38.13     31.90 o 
  -1  -5  14      111.11      106.93     38.97 o 
   0  -5  14       53.57       24.66     11.49 o 
   1  -5  14        6.97       13.28      7.47 o 
   2  -5  14      202.89      231.95     35.44 o 
   3  -5  14      202.26      175.81     23.89 o 
  -2  -4  14       18.78       29.12     13.21 o 
  -1  -4  14      168.26      110.30     31.00 o 
   0  -4  14       54.36       36.86     11.05 o 
   1  -4  14        1.59       19.91      7.14 o 
   2  -4  14      201.09      228.21     32.86 o 
   3  -4  14       58.37       38.41     10.50 o 
   4  -4  14       59.33       59.51     18.80 o 
   5  -4  14        1.00        7.83     11.56 o 
  -3  -3  14        6.82       27.80     18.18 o 
  -2  -3  14      567.89      633.62     33.50 o 
  -1  -3  14      201.63      183.38     26.09 o 
   0  -3  14       42.75       28.91     10.01 o 
   1  -3  14      130.11      149.52     26.02 o 
   2  -3  14        1.69       19.87     15.60 o 
   3  -3  14        2.42       21.98     12.44 o 
   4  -3  14      109.36      102.87     21.18 o 
   5  -3  14       61.90       43.09     18.26 o 
   6  -3  14        0.33        8.50     11.52 o 
  -4  -2  14       12.63       21.98     10.83 o 
  -3  -2  14      797.40      723.95     64.12 o 
  -2  -2  14       29.37       15.86     14.17 o 
  -1  -2  14       38.72       30.76      9.47 o 
   0  -2  14      500.49      515.27     37.98 o 
   1  -2  14       32.26       37.83     13.42 o 
   2  -2  14      324.37      305.97     28.27 o 
   3  -2  14      910.19      938.64     43.51 o 
   4  -2  14       48.66       48.54     19.00 o 
   5  -2  14        3.01       16.60     12.24 o 
   6  -2  14       94.38      108.02     24.96 o 
  -4  -1  14      539.23      515.92     43.61 o 
  -3  -1  14       40.35       63.94     20.00 o 
  -2  -1  14       40.41       46.07     10.09 o 
  -1  -1  14      512.08      488.14     30.33 o 
   0  -1  14        0.61       12.49      8.98 o 
   1  -1  14       49.63       50.80     14.71 o 
   2  -1  14      741.71      749.67     29.70 o 
   3  -1  14      390.69      464.36     37.60 o 
   4  -1  14       11.39       23.53     15.67 o 
   5  -1  14      482.02      493.83     40.33 o 
   6  -1  14        6.58       28.17     13.00 o 
   7  -1  14      137.13      167.38     28.38 o 
  -5   0  14      167.02      177.12     27.17 o 
  -4   0  14       48.02       49.00     20.05 o 
  -3   0  14        0.18       23.71     11.23 o 
  -2   0  14      273.61      327.05     23.83 o 
  -1   0  14       83.05       85.77     11.50 o 
   0   0  14      210.47      258.50     21.64 o 
   1   0  14      423.84      432.33     33.48 o 
   2   0  14      161.33      151.75     21.42 o 
   3   0  14       77.67       75.24     29.09 o 
   4   0  14        1.20       24.55     14.15 o 
   5   0  14      288.64      300.24     64.46 o 
   6   0  14       15.41       19.61     14.90 o 
   7   0  14       40.72       70.22     29.80 o 
  -5   1  14      211.21      277.44     35.82 o 
  -4   1  14        1.47        6.50     20.05 o 
  -3   1  14      843.84      792.79     27.83 o 
  -2   1  14        4.51        5.50      4.89 o 
  -1   1  14      103.96      108.41     12.90 o 
   0   1  14      214.64      183.64     13.64 o 
   1   1  14        2.52       13.25      6.18 o 
   2   1  14     1098.79     1158.73     90.97 o 
   3   1  14     1468.18     1430.06    163.93 o 
   4   1  14      180.77      162.66     28.15 o 
   5   1  14      359.74      455.55     45.57 o 
   6   1  14      158.64      144.55     24.16 o 
   7   1  14       24.05       41.26     22.01 o 
  -5   2  14      243.24      208.48     51.41 o 
  -4   2  14      835.58      752.32     44.19 o 
  -3   2  14       16.52       22.82     10.55 o 
  -2   2  14      387.41      402.19     25.40 o 
  -1   2  14      142.57      151.82     35.28 o 
   0   2  14        0.61        4.59      4.06 o 
   1   2  14      324.53      353.07     20.20 o 
   2   2  14      909.81      918.55     41.13 o 
   3   2  14        1.46       24.16     11.30 o 
   4   2  14      281.17      258.94     30.76 o 
   5   2  14      172.60      179.00     25.99 o 
   6   2  14        0.07        6.71     11.49 o 
   7   2  14      124.11      139.71     30.34 o 
   8   2  14        0.95       32.25     14.39 o 
  -6   3  14       20.74       31.63     14.61 o 
  -5   3  14      723.71      695.12     41.70 o 
  -4   3  14       46.94       27.09     11.98 o 
  -3   3  14       44.72       38.75     17.84 o 
  -2   3  14      105.21      138.36     21.78 o 
  -1   3  14       66.88       55.00     13.67 o 
   0   3  14       43.41       45.49     10.19 o 
   1   3  14      269.02      257.95     31.40 o 
   2   3  14        4.08        4.50      7.88 o 
   3   3  14      189.73      186.19     24.28 o 
   4   3  14       32.97       26.63     14.54 o 
   5   3  14       64.70       76.78     23.77 o 
   6   3  14      297.26      389.30     87.71 o 
   7   3  14        3.16       25.91     14.60 o 
   8   3  14        0.45       21.54     13.25 o 
  -6   4  14      547.37      469.08     50.16 o 
  -5   4  14       26.30       22.81     15.77 o 
  -4   4  14        3.79       19.09     10.10 o 
  -3   4  14      165.50      149.25     41.45 o 
  -2   4  14       64.86       40.88     24.41 o 
  -1   4  14      218.21      211.03     25.94 o 
   0   4  14      544.71      566.44     28.03 o 
   1   4  14      609.72      487.85     25.70 o 
   2   4  14       59.57       72.75     26.15 o 
   3   4  14      519.46      484.30     31.95 o 
   4   4  14        1.13       23.95     12.33 o 
   5   4  14      275.48      290.26     34.60 o 
   6   4  14        2.43       36.11     13.86 o 
   7   4  14        0.73        7.32     12.44 o 
   8   4  14        8.13       48.44     20.01 o 
  -5   5  14        0.33        0.71     12.65 o 
  -4   5  14      333.51      296.59     40.18 o 
  -3   5  14       53.49       20.31     14.75 o 
  -2   5  14       84.73       69.73     23.16 o 
  -1   5  14       48.96       61.41     12.83 o 
   0   5  14      118.47       99.59     20.19 o 
   1   5  14     1606.98     1600.26     85.58 o 
   2   5  14      242.23      275.06     65.31 o 
   3   5  14      574.86      579.05     80.01 o 
   4   5  14      310.63      300.26     53.13 o 
   5   5  14       43.08       65.24     19.15 o 
   6   5  14        1.15       30.43     13.10 o 
   7   5  14      112.83      152.68     24.50 o 
   8   5  14        4.93       36.02     30.29 o 
  -5   6  14      254.68      210.46     38.49 o 
  -4   6  14       34.57       55.34     11.62 o 
  -3   6  14       64.03       63.02     19.81 o 
  -2   6  14      146.84      143.26     19.47 o 
  -1   6  14       66.67       76.52     19.06 o 
   0   6  14      568.19      576.29     19.61 o 
   1   6  14       36.11       36.47     19.60 o 
   2   6  14        8.93       12.89     12.97 o 
   3   6  14      672.81      615.00     88.25 o 
   4   6  14        1.42        7.05     10.19 o 
   6   6  14      133.20      181.84     21.03 o 
   7   6  14        1.52       19.02     12.20 o 
  -5   7  14       12.78        8.36      9.51 o 
  -4   7  14        5.92        6.70     13.81 o 
  -3   7  14       38.39       35.58      9.35 o 
  -2   7  14       24.19       29.34     11.72 o 
  -1   7  14       40.49       69.12     14.76 o 
   0   7  14        0.44        7.57      7.36 o 
   1   7  14       28.45       35.08     12.86 o 
   2   7  14       76.82       73.42     20.85 o 
   3   7  14       11.23        9.86      8.28 o 
   4   7  14      115.96      111.27     22.44 o 
   5   7  14      382.86      377.15     39.87 o 
   6   7  14        0.02       27.74     17.57 o 
   7   7  14        1.28       29.63     13.21 o 
  -5   8  14       50.13       53.45     17.73 o 
  -4   8  14      342.51      458.68    110.43 o 
  -3   8  14       54.47       89.40     26.73 o 
  -2   8  14       61.69       54.65     12.10 o 
  -1   8  14       68.59       59.35     26.51 o 
   0   8  14      114.10       52.30     32.88 o 
   1   8  14       21.92       19.63      9.10 o 
   2   8  14        0.66       13.78     13.23 o 
   3   8  14        2.86       37.99     10.65 o 
   4   8  14       44.62       56.77     16.32 o 
   5   8  14        1.75       29.65     14.02 o 
   6   8  14        2.87       22.49     12.15 o 
   7   8  14       75.06       75.66     23.42 o 
  -4   9  14       17.70       13.01     11.25 o 
  -3   9  14      115.85      116.81     20.64 o 
  -2   9  14        5.65       13.76      9.13 o 
  -1   9  14     1012.14      871.76    135.25 o 
   0   9  14       30.74       72.17     27.17 o 
   1   9  14        7.17       15.32      8.37 o 
   2   9  14        0.01       16.09     10.23 o 
   3   9  14        8.00       27.92     18.18 o 
   4   9  14       11.81       25.13     11.68 o 
   5   9  14        0.69       23.58     12.39 o 
   6   9  14       71.17      184.51     80.32 o 
  -4  10  14      187.32      159.81     59.83 o 
  -3  10  14      132.07      135.33     35.19 o 
  -2  10  14       36.03       48.09     19.38 o 
  -1  10  14     1663.59     1554.52    132.22 o 
   0  10  14       49.30       46.06     24.23 o 
   1  10  14       62.10       37.87     33.23 o 
   2  10  14       70.68      106.91     29.22 o 
   3  10  14        1.93        7.46      8.63 o 
   4  10  14       23.84       26.66     15.11 o 
   5  10  14       61.46       49.61     24.59 o 
   6  10  14       11.56       16.24     10.59 o 
  -3  11  14        8.21       12.96     10.27 o 
  -2  11  14      743.52      755.84     47.09 o 
  -1  11  14      139.90       93.23     29.53 o 
   0  11  14      396.61      410.28     49.09 o 
   1  11  14      677.82      644.07     77.42 o 
   2  11  14        0.39        0.00     10.60 o 
   3  11  14        8.43       29.85     24.50 o 
   4  11  14      200.13      187.61     21.91 o 
   5  11  14       12.86       13.74     14.88 o 
  -2  12  14       11.18        0.00     12.67 o 
  -1  12  14        0.25       19.87     11.40 o 
   0  12  14      193.47      226.66     65.66 o 
   1  12  14        3.18       27.44     21.12 o 
   2  12  14       71.02       67.00     62.46 o 
   3  12  14       64.86       76.27     39.02 o 
   4  12  14       34.13       42.67     19.24 o 
   1  -4  15      123.78      127.98     19.13 o 
   2  -4  15        5.83        0.00     11.49 o 
  -1  -3  15       81.43      110.65     37.65 o 
   0  -3  15      204.41      210.25     27.57 o 
   1  -3  15        2.51       15.67      7.41 o 
   2  -3  15      112.69      148.11     31.32 o 
   3  -3  15      242.14      271.47     47.26 o 
   4  -3  15        2.61       23.68     11.76 o 
  -2  -2  15        6.21       28.04      8.46 o 
  -1  -2  15      472.60      475.23     60.67 o 
   0  -2  15      260.06      255.01     36.94 o 
   1  -2  15       36.40       75.25     17.37 o 
   2  -2  15      321.57      362.64     41.30 o 
   3  -2  15      257.54      270.24     47.00 o 
   4  -2  15       21.27       21.67     21.92 o 
   5  -2  15       53.69       43.14     16.09 o 
  -3  -1  15       39.77       43.98     16.79 o 
  -2  -1  15      611.87      627.94     70.52 o 
  -1  -1  15       19.98       39.02      8.24 o 
   0  -1  15       11.68       16.91      7.28 o 
   1  -1  15      593.61      644.73     39.53 o 
   2  -1  15       95.18      132.29     56.75 o 
   3  -1  15       41.02       56.87     16.43 o 
   4  -1  15       37.17       50.28     17.12 o 
   5  -1  15       13.37       28.50     12.16 o 
   6  -1  15       46.64       79.73     22.66 o 
  -4   0  15       53.63       84.37     30.47 o 
  -3   0  15      319.09      360.66     30.56 o 
  -2   0  15       17.50       15.41      6.28 o 
  -1   0  15       52.96       51.12     11.30 o 
   0   0  15      185.10      203.44     16.18 o 
   1   0  15       18.22       50.32     31.76 o 
   2   0  15       70.85       77.49     32.12 o 
   3   0  15      198.93      168.97     27.92 o 
   4   0  15        0.10       35.20     12.44 o 
   5   0  15       55.66       28.39     15.41 o 
   6   0  15       44.75       75.31     33.09 o 
  -4   1  15      133.09      190.40     31.63 o 
  -3   1  15       18.53       33.95     21.20 o 
  -2   1  15        4.39        8.93      5.52 o 
  -1   1  15       47.40       57.16      9.57 o 
   0   1  15       41.94       56.80     12.19 o 
   1   1  15        6.58       44.80     45.62 o 
   2   1  15      410.88      380.57     24.23 o 
   3   1  15       59.74       55.03     15.05 o 
   4   1  15       15.60       28.02     11.23 o 
   5   1  15       24.43       38.07     16.40 o 
   6   1  15       12.19        8.04     11.37 o 
  -4   2  15       60.88       63.35     21.03 o 
  -3   2  15      187.16      217.39     23.08 o 
  -2   2  15      619.31      683.87     24.88 o 
  -1   2  15        1.85       11.50      5.90 o 
   0   2  15       50.77       82.83     20.78 o 
   1   2  15      190.94      156.65     22.09 o 
   2   2  15       99.38      100.54     23.79 o 
   3   2  15      305.31      260.58     49.00 o 
   4   2  15      144.91      193.69     48.56 o 
   5   2  15       23.75       42.46     14.46 o 
   6   2  15       70.38       21.65     14.34 o 
   7   2  15       18.42       38.13     11.58 o 
  -4   3  15        0.16       42.41     14.88 o 
  -3   3  15     1024.35      969.64     33.69 o 
  -2   3  15       41.16       24.49     11.44 o 
  -1   3  15      941.40      974.52     33.08 o 
   0   3  15      181.08      142.45     29.05 o 
   1   3  15       28.41       21.18      9.15 o 
   2   3  15      998.27      829.79     79.07 o 
   3   3  15      172.35      168.00     25.45 o 
   4   3  15       99.27      118.17     27.88 o 
   5   3  15      564.83      598.35     76.40 o 
   6   3  15       85.66      111.58     26.59 o 
   7   3  15        1.24       26.52     14.24 o 
  -5   4  15      154.66       92.93     51.94 o 
  -4   4  15      472.06      352.90     44.10 o 
  -3   4  15       39.00       24.68     21.65 o 
  -2   4  15      375.26      384.52     27.15 o 
  -1   4  15      221.65      219.44     32.25 o 
   0   4  15       10.51       14.86     11.14 o 
   1   4  15      344.44      399.91     40.44 o 
   2   4  15       11.07       20.30     20.63 o 
   3   4  15        4.44       21.49     40.85 o 
   4   4  15       86.13       55.89     16.94 o 
   5   4  15        2.73       19.33     23.88 o 
   6   4  15        4.08       24.16     12.19 o 
   7   4  15      146.07      130.80     27.13 o 
  -4   5  15       65.49       27.48     32.56 o 
  -3   5  15       13.97       33.82     11.15 o 
  -2   5  15       92.11       95.64     28.42 o 
  -1   5  15       70.94      110.52     15.54 o 
   0   5  15      359.79      406.04     39.16 o 
   1   5  15      905.54      874.04     38.04 o 
   2   5  15        3.75       16.42     11.43 o 
   3   5  15       34.81       47.66     20.54 o 
   4   5  15       81.43       49.00     21.74 o 
   5   5  15        7.74       29.67     19.03 o 
   6   5  15      227.88      282.16     35.10 o 
   7   5  15        0.19       61.88     19.50 o 
  -4   6  15      141.27      183.86     33.46 o 
  -3   6  15      223.23      213.60     29.74 o 
  -2   6  15      145.12      136.98     42.50 o 
  -1   6  15       80.03       68.41     42.85 o 
   0   6  15       25.59       38.67     22.01 o 
   1   6  15      267.21      279.32     29.32 o 
   2   6  15      531.05      552.40     64.56 o 
   3   6  15      266.24      260.07     43.75 o 
   4   6  15       88.89      100.16     21.18 o 
   5   6  15      323.63      340.52     29.85 o 
   6   6  15        0.61       17.88     14.29 o 
   7   6  15        0.08       37.49     16.82 o 
  -4   7  15      183.29      125.84     51.75 o 
  -3   7  15        1.19        8.97      7.74 o 
  -2   7  15        0.70       15.29      7.33 o 
  -1   7  15       18.82       19.78     24.23 o 
   0   7  15       10.93       38.76     23.70 o 
   1   7  15      510.29      493.58     56.31 o 
   2   7  15        3.04       18.77      8.15 o 
   3   7  15       37.22       26.34     34.03 o 
   4   7  15      566.25      626.73     59.78 o 
   5   7  15        8.14       21.38     12.14 o 
   6   7  15        0.63       10.78     14.43 o 
  -4   8  15       10.77       33.34     36.26 o 
  -3   8  15       55.45       52.72     20.49 o 
  -2   8  15       30.10       40.21     15.33 o 
  -1   8  15        0.36       18.53     18.80 o 
   0   8  15        1.69       13.10     20.94 o 
   1   8  15        0.65        0.00     17.82 o 
   2   8  15        5.12       17.66      8.71 o 
   3   8  15      135.40      145.73     45.28 o 
   4   8  15        0.00       24.49      9.09 o 
   5   8  15       58.25       30.47     39.20 o 
   6   8  15      103.10       95.49     22.24 o 
  -3   9  15       89.82       71.29     20.27 o 
  -2   9  15       14.66       22.04     12.42 o 
  -1   9  15      125.61       75.91     36.62 o 
   0   9  15      168.75      134.98     38.22 o 
   1   9  15       48.07       26.55     23.70 o 
   2   9  15       66.41       96.04     70.03 o 
   3   9  15        0.16       24.64     11.71 o 
   4   9  15       19.43       25.55     12.12 o 
   5   9  15      156.25      216.20     59.96 o 
  -3  10  15       39.66       30.16     17.70 o 
  -2  10  15      109.56      163.22     61.03 o 
  -1  10  15        7.40       35.28     17.73 o 
   0  10  15       80.51       75.46     36.89 o 
   1  10  15       33.04        2.49     18.98 o 
   2  10  15        3.52       17.11     15.41 o 
   3  10  15       22.27       48.20     28.06 o 
   4  10  15       40.27       56.74     15.82 o 
   5  10  15       76.17      113.56     27.22 o 
  -1  11  15       27.19       32.34     24.68 o 
   0  11  15       62.83       99.88     62.28 o 
   1  11  15       28.53        4.54     13.63 o 
   2  11  15        6.79       41.25     23.97 o 
   3  11  15       43.20       41.52     24.32 o 
   1  -2  16      351.11      339.02     40.76 o 
   2  -2  16       29.48       48.81     30.07 o 
  -1  -1  16       14.73       30.02     18.98 o 
   0  -1  16      288.94      258.60     19.08 o 
   1  -1  16        4.83        3.56     20.14 o 
   2  -1  16      108.81       73.63     30.23 o 
   3  -1  16      402.37      487.91     35.28 o 
   4  -1  16      227.35      213.45     36.78 o 
  -2   0  16       48.24       73.68     22.72 o 
  -1   0  16      381.57      375.01     30.51 o 
   0   0  16       15.82       23.97     22.94 o 
   1   0  16       25.42       30.97     24.46 o 
   2   0  16      188.52      195.33     24.79 o 
   3   0  16        3.07        5.10     10.29 o 
   4   0  16      195.79      226.81     52.61 o 
   5   0  16       32.90        7.87     13.39 o 
  -2   1  16      402.34      369.12     30.11 o 
  -1   1  16       42.99       11.61     16.66 o 
   0   1  16        4.33       25.73     25.35 o 
   1   1  16      117.85      173.42     22.76 o 
   2   1  16      135.82      127.06     24.06 o 
   3   1  16        1.89        7.14     15.77 o 
   4   1  16       11.55       26.27     54.39 o 
   5   1  16      105.07      112.16     21.14 o 
  -3   2  16      359.80      324.30     40.45 o 
  -2   2  16       16.03       33.47      9.20 o 
  -1   2  16        0.84       46.06     17.91 o 
   0   2  16      210.09      275.18     81.66 o 
   1   2  16        0.43       25.19     19.65 o 
   2   2  16        3.62       42.97     15.73 o 
   3   2  16       83.66       28.54     11.84 o 
   4   2  16      126.77      123.08     25.21 o 
   5   2  16       63.81       60.31     16.06 o 
  -3   3  16       23.34       13.81     13.81 o 
  -2   3  16      339.38      368.58     56.93 o 
  -1   3  16      339.24      345.95     27.35 o 
   0   3  16       40.23       21.38     14.61 o 
   1   3  16        7.34       18.86     11.06 o 
   2   3  16      430.96      425.66     53.01 o 
   3   3  16      147.55      113.48     35.37 o 
   4   3  16        1.46       44.32     15.06 o 
   5   3  16       34.05       31.33     12.67 o 
   6   3  16      157.53      148.77     30.07 o 
  -3   4  16      384.86      315.15     33.32 o 
  -2   4  16      254.32      220.99     26.35 o 
  -1   4  16      142.60      114.22     33.86 o 
   0   4  16      407.03      360.12     77.87 o 
   1   4  16      412.25      426.54     39.25 o 
   2   4  16      194.61      175.00     49.71 o 
   3   4  16      535.87      475.89     49.85 o 
   4   4  16      299.99      311.16     32.47 o 
   5   4  16      133.35      127.90     33.14 o 
   6   4  16      282.94      363.15     52.39 o 
  -3   5  16       62.20       43.29     14.04 o 
  -2   5  16        0.36        3.74     11.58 o 
  -1   5  16      163.66      138.01     40.54 o 
   0   5  16      719.10      723.54     46.77 o 
   1   5  16       81.06       56.79     20.42 o 
   2   5  16      568.04      566.30     29.06 o 
   3   5  16       16.01       18.65      9.21 o 
   4   5  16        7.52       18.70      8.24 o 
   5   5  16      286.51      335.22     34.82 o 
   6   5  16       61.32       29.48     15.54 o 
  -3   6  16        0.60        9.58      8.98 o 
  -2   6  16       53.01       44.10     22.10 o 
  -1   6  16        0.63       28.96     19.78 o 
   0   6  16      182.87      232.72     72.97 o 
   1   6  16      438.64      390.95     76.53 o 
   2   6  16      205.49      183.95     40.91 o 
   3   6  16       58.31       72.86     21.76 o 
   4   6  16       31.41       36.56     19.13 o 
   5   6  16       26.21       56.19     38.27 o 
  -3   7  16      212.16      217.17     28.24 o 
  -2   7  16       36.93       81.17     26.73 o 
  -1   7  16        0.19       35.28     21.29 o 
   0   7  16      455.22      467.93     66.29 o 
   1   7  16        0.20       26.19     21.65 o 
   2   7  16       36.65       38.49     20.14 o 
   3   7  16       62.03       63.87     20.40 o 
   4   7  16      105.35       76.74     28.98 o 
   5   7  16       94.87       76.13     31.24 o 
  -2   8  16        0.65       16.30     17.20 o 
  -1   8  16       26.68       89.09     44.46 o 
   0   8  16        9.18       40.36     19.07 o 
   1   8  16        7.01       36.89     15.41 o 
   2   8  16      201.58      214.09     86.51 o 
   3   8  16       24.60       45.84     14.46 o 
   4   8  16        0.67       17.90     10.02 o 
   5   8  16       81.11      125.50     43.17 o 
  -2   9  16      231.41      207.86     68.96 o 
  -1   9  16      102.05       82.06     67.00 o 
   0   9  16       15.38       54.70     39.20 o 
   1   9  16       62.55       21.20     19.78 o 
   2   9  16        1.86       30.29     27.35 o 
   3   9  16        0.50       12.83     23.61 o 
   4   9  16      152.02      135.98     42.85 o 
   0  10  16      533.43      577.07     55.33 o 
   1  10  16        9.86       36.35     29.31 o 
   2  10  16        4.77       22.36     15.24 o 
   3  10  16      143.79       92.12     40.00 o 
   0   1  17       52.49       46.42     13.41 o 
   1   1  17       24.00       19.25     10.32 o 
   2   1  17      121.22      172.62     32.83 o 
   3   1  17       33.73       37.35     15.08 o 
  -1   2  17      485.66      478.62     33.77 o 
   0   2  17        8.31       21.38     12.83 o 
   1   2  17        0.54       19.64     13.06 o 
   2   2  17       79.06      116.65     19.61 o 
   3   2  17       33.73       78.14     30.38 o 
  -1   3  17       26.07       78.49     26.91 o 
   0   3  17       96.04      109.76     20.67 o 
   1   3  17      220.02      288.85     82.19 o 
   2   3  17      116.24      138.63     41.52 o 
   3   3  17      135.31      176.17     27.04 o 
   4   3  17        0.17        6.65     12.76 o 
  -1   4  17       34.18       53.81     24.14 o 
   1   4  17       18.93       27.55     11.62 o 
   2   4  17      136.39      146.53     36.89 o 
   3   4  17       11.28       33.57     14.01 o 
   4   4  17       60.27       61.95     14.50 o 
  -1   5  17       68.29       29.85     40.09 o 
   0   5  17        2.55        6.24      7.04 o 
   1   5  17      147.54      112.88     48.11 o 
   2   5  17      122.44       70.56     35.56 o 
   3   5  17      184.24      245.97     48.82 o 
   4   5  17        1.51       42.27     13.68 o 
  -1   6  17        5.11       30.38     19.16 o 
   0   6  17      140.97       82.32     50.43 o 
   1   6  17      458.36      453.14     66.02 o 
   2   6  17        5.34        0.00     14.17 o 
   3   6  17      612.71      613.17     49.47 o 
   4   6  17       26.16       39.67     14.46 o 
  -1   7  17       97.50       39.91     28.69 o 
   0   7  17       48.35       61.21     28.33 o 
   1   7  17       24.05       30.83     35.01 o 
   2   7  17      185.13      105.67     72.17 o 
   3   7  17        4.13        2.85     24.23 o 
   0   8  17       71.74       45.35     19.69 o 
   1   8  17      179.36      166.34     47.84 o 
   2   8  17        5.24       14.17     23.34 o 
                                                 
